# Supplementary material for: An inter­molecular dative B←N bond in 5-(4,4,5,5-tetra­methyl-1,3,2-dioxa­borolan-2-yl)-1,3-thia­zole
Source: Acta Crystallogr Sect E Struct Rep Online. 2009 Dec 16;66(Pt 1):o156. doi: 10.1107/S1600536809052775 (PMC2980002; doi:10.1107/S1600536809052775)
Supplement: Supplementary file 1 [file e-66-0o156-sup1.cif]

##############################################################################
###                                                                        ###
###        Electronic paper (Acta Crystallographica Section E)             ###
###                                                                        ###
##############################################################################
#                                                                            #
# This CIF contains the data in a paper accepted for publication in Acta     #
# Crystallographica Section E. It conforms to the requirements of Notes      #
# for Authors for Section E, and has been peer reviewed under the auspices   #
# of the IUCr Commission on Journals.                                        #
#                                                                            #
# Full details of the Crystallographic Information File format               #
# are given in the paper "The Crystallographic Information File (CIF):       #
# a New Standard Archive File for Crystallography" by S. R. Hall, F. H.      #
# Allen and I. D. Brown [Acta Cryst. (1991), A47, 655-685].                  #
#                                                                            #
# The current version of the core CIF dictionary is obtainable from          #
# ftp://ftp.iucr.org/pub/cif_core.dic. The current version number is 2.4.    #
#                                                                            #
# Software is freely available for graphical display of the structure(s) in  #
# this CIF.  For information consult the CIF home page http://www.iucr.org/  #
# cif/home.html                                                              #
#                                                                            #
# This file may be used for bona fide research purposes within the           #
# scientific community so long as proper attribution is given to the journal # 
# article from which it was obtained.                                        #
#                                                                            #
##############################################################################
                                             
data_I
_audit_creation_method     SHELXL-97
_chemical_name_systematic
;
5-(4,4,5,5-tetramethyl-1,3,2-dioxaborolan-2-yl)-1,3-thiazole
;
_chemical_name_common     ?
_chemical_formula_moiety     'C9 H14 B N O2 S'
_chemical_formula_sum     'C9 H14 B N O2 S'
_chemical_formula_iupac     'C9 H14 B N O2 S'
_chemical_formula_weight     211.08
_chemical_melting_point     371
_symmetry_cell_setting     'Monoclinic'
_symmetry_space_group_name_H-M     'P 21/c'
_symmetry_space_group_name_Hall     '-P 2ybc'
loop_
    _symmetry_equiv_pos_as_xyz
    'x, y, z'
    '-x, y+1/2, -z+1/2'
    '-x, -y, -z'
    'x, -y-1/2, z-1/2'
_cell_length_a     12.6169(3)
_cell_length_b     7.9845(2)
_cell_length_c     12.6679(3)
_cell_angle_alpha     90.00
_cell_angle_beta     119.0640(10)
_cell_angle_gamma     90.00
_cell_volume     1115.46(5)
_cell_formula_units_Z     4
_cell_measurement_reflns_used     9543
_cell_measurement_theta_min     3.15
_cell_measurement_theta_max     35.83
_cell_measurement_temperature     296(2)
_exptl_crystal_description     plate
_exptl_crystal_colour     colourless
_exptl_crystal_size_max     0.533
_exptl_crystal_size_mid     0.358
_exptl_crystal_size_min     0.323
_exptl_crystal_density_diffrn     1.257
_exptl_crystal_density_meas     ?
_exptl_crystal_density_method     'not measured'
_exptl_crystal_F_000     448
_exptl_absorpt_coefficient_mu     0.264
_exptl_absorpt_correction_type     None
_exptl_absorpt_process_details     ?
_exptl_absorpt_correction_T_min     ?
_exptl_absorpt_correction_T_max     ?
_exptl_special_details
;
;
_diffrn_ambient_temperature     296(2)
_diffrn_radiation_type     MoK\a
_diffrn_radiation_wavelength     0.71073
_diffrn_radiation_source     'fine-focus sealed tube'
_diffrn_radiation_monochromator     graphite
_diffrn_measurement_device_type     'Bruker APEXII CCD area-detector'
_diffrn_measurement_method     '\f and \w scans'
_diffrn_detector_area_resol_mean     ?
_diffrn_reflns_number     42058
_diffrn_reflns_av_R_equivalents     0.0230
_diffrn_reflns_av_sigmaI/netI     0.0164
_diffrn_reflns_theta_min     1.85
_diffrn_reflns_theta_max     36.36
_diffrn_reflns_theta_full     36.36
_diffrn_measured_fraction_theta_max     0.996
_diffrn_measured_fraction_theta_full     0.996
_diffrn_reflns_limit_h_min     -21
_diffrn_reflns_limit_h_max     21
_diffrn_reflns_limit_k_min     -10
_diffrn_reflns_limit_k_max     13
_diffrn_reflns_limit_l_min     -21
_diffrn_reflns_limit_l_max     21
_diffrn_standards_number     ?
_diffrn_standards_interval_count     ?
_diffrn_standards_interval_time     ?
_diffrn_standards_decay_%     0
_refine_special_details
;
Refinement of <i>F</i>^2^ against ALL reflections. The weighted <i>R</i>-factor
<i>wR</i> and goodness of fit <i>S</i> are based on <i>F</i>^2^, conventional
<i>R</i>-factors <i>R</i> are based on <i>F</i>, with <i>F</i> set to zero for
negative <i>F</i>^2^. The threshold expression of <i>F</i>^2^ >
\s(<i>F</i>^2^) is used only for calculating <i>R</i>-factors(gt) <i>etc</i>.
and is not relevant to the choice of reflections for refinement.
<i>R</i>-factors based on <i>F</i>^2^ are statistically about twice as large
as those based on <i>F</i>, and <i>R</i>- factors based on ALL data will be
even larger.
;
_reflns_number_total     5399
_reflns_number_gt     3895
_reflns_threshold_expression     I>2\s(I)
_refine_ls_structure_factor_coef     Fsqd
_refine_ls_matrix_type     full
_refine_ls_R_factor_all     0.0714
_refine_ls_R_factor_gt     0.0459
_refine_ls_wR_factor_gt     0.1282
_refine_ls_wR_factor_ref     0.1588
_refine_ls_goodness_of_fit_ref     1.038
_refine_ls_restrained_S_all     1.038
_refine_ls_number_reflns     5399
_refine_ls_number_parameters     139
_refine_ls_number_restraints     0
_refine_ls_hydrogen_treatment     mixed
_refine_ls_weighting_scheme     calc
_refine_ls_weighting_details
         'calc w=1/[\s^2^(Fo^2^)+(0.0814P)^2^+0.2917P] where P=(Fo^2^+2Fc^2^)/3'
_atom_sites_solution_hydrogens     geom
_atom_sites_solution_primary     direct
_atom_sites_solution_secondary     difmap
_refine_ls_shift/su_max     0.000
_refine_ls_shift/su_mean     0.000
_refine_diff_density_max     0.870
_refine_diff_density_min     -0.676
_refine_ls_extinction_method     none
_refine_ls_extinction_coef     ?
loop_
    _atom_type_symbol
    _atom_type_description
    _atom_type_scat_dispersion_real
    _atom_type_scat_dispersion_imag
    _atom_type_scat_source
    'C' 'C' 0.0033 0.0016
                         'International Tables Vol C Tables 4.2.6.8 and 6.1.1.4'
    'H' 'H' 0.0000 0.0000
                         'International Tables Vol C Tables 4.2.6.8 and 6.1.1.4'
    'B' 'B' 0.0013 0.0007
                         'International Tables Vol C Tables 4.2.6.8 and 6.1.1.4'
    'N' 'N' 0.0061 0.0033
                         'International Tables Vol C Tables 4.2.6.8 and 6.1.1.4'
    'O' 'O' 0.0106 0.0060
                         'International Tables Vol C Tables 4.2.6.8 and 6.1.1.4'
    'S' 'S' 0.1246 0.1234
                         'International Tables Vol C Tables 4.2.6.8 and 6.1.1.4'
_computing_data_collection     'APEX2 (Bruker, 2006)'
_computing_cell_refinement     'SAINT (Bruker, 2006)'
_computing_data_reduction     'SAINT (Bruker, 2006)'
_computing_structure_solution     'SHELXS97 (Sheldrick, 2008)'
_computing_structure_refinement     'SHELXL97 (Sheldrick, 2008)'
_computing_molecular_graphics
                              'ORTEP-3 (Farrugia, 1997) and PLATON (Spek, 2009)'
_computing_publication_material     'SHELXL97 (Sheldrick, 2008)'
loop_
    _atom_site_type_symbol
    _atom_site_label
    _atom_site_fract_x
    _atom_site_fract_y
    _atom_site_fract_z
    _atom_site_U_iso_or_equiv
    _atom_site_adp_type
    _atom_site_calc_flag
    _atom_site_refinement_flags
    _atom_site_occupancy
    _atom_site_disorder_assembly
    _atom_site_disorder_group
    S S1 0.16573(3) 0.62779(5) 0.44438(3) 0.04720(12) Uani d . 1 . .
    C C2 0.06243(12) 0.77776(17) 0.42356(10) 0.0386(3) Uani d . 1 . .
    H H2 0.0698(18) 0.848(3) 0.4859(19) 0.057(5) Uiso d . 1 . .
    N N3 -0.02480(8) 0.78577(10) 0.31137(8) 0.02725(16) Uani d . 1 . .
    C C4 -0.00940(10) 0.67047(14) 0.23876(10) 0.0305(2) Uani d . 1 . .
    H H4 -0.0704(14) 0.667(2) 0.1570(15) 0.040(4) Uiso d . 1 . .
    C C5 0.08968(9) 0.57082(12) 0.29535(9) 0.02743(18) Uani d . 1 . .
    B B1 0.13725(10) 0.41927(13) 0.24402(10) 0.02591(19) Uani d . 1 . .
    O O2 0.24223(7) 0.34057(10) 0.33978(7) 0.02967(16) Uani d . 1 . .
    O O1 0.16342(7) 0.46160(10) 0.14816(7) 0.03061(16) Uani d . 1 . .
    C C6 0.29217(10) 0.43640(17) 0.19662(10) 0.0343(2) Uani d . 1 . .
    C C8 0.31785(16) 0.3921(3) 0.09484(14) 0.0580(4) Uani d . 1 . .
    H H8A 0.4032 0.3733 0.1271 0.087 Uiso calc R 1 . .
    H H8B 0.2925 0.4827 0.0378 0.087 Uiso calc R 1 . .
    H H8C 0.2741 0.2924 0.0551 0.087 Uiso calc R 1 . .
    C C9 0.35543(14) 0.6010(2) 0.25586(15) 0.0492(3) Uani d . 1 . .
    H H9A 0.3213 0.6906 0.1985 0.074 Uiso calc R 1 . .
    H H9B 0.4405 0.5919 0.2821 0.074 Uiso calc R 1 . .
    H H9C 0.3441 0.6238 0.3241 0.074 Uiso calc R 1 . .
    C C7 0.31999(10) 0.29495(15) 0.29088(10) 0.0332(2) Uani d . 1 . .
    C C10 0.44987(12) 0.2890(2) 0.39326(14) 0.0501(3) Uani d . 1 . .
    H H10A 0.4674 0.3891 0.4408 0.075 Uiso calc R 1 . .
    H H10B 0.5041 0.2807 0.3605 0.075 Uiso calc R 1 . .
    H H10C 0.4602 0.1933 0.4433 0.075 Uiso calc R 1 . .
    C C11 0.28385(15) 0.12147(19) 0.23354(16) 0.0519(4) Uani d . 1 . .
    H H11A 0.2824 0.0443 0.2909 0.078 Uiso calc R 1 . .
    H H11B 0.3416 0.0842 0.2099 0.078 Uiso calc R 1 . .
    H H11C 0.2048 0.1269 0.1638 0.078 Uiso calc R 1 . .
loop_
    _atom_site_aniso_label
    _atom_site_aniso_U_11
    _atom_site_aniso_U_22
    _atom_site_aniso_U_33
    _atom_site_aniso_U_12
    _atom_site_aniso_U_13
    _atom_site_aniso_U_23
    S1 0.04648(19) 0.0520(2) 0.02922(15) 0.02133(14) 0.00746(12) -0.00218(12)
    C2 0.0423(6) 0.0395(6) 0.0296(5) 0.0097(5) 0.0139(4) -0.0041(4)
    N3 0.0284(4) 0.0240(3) 0.0294(4) 0.0009(3) 0.0141(3) -0.0013(3)
    C4 0.0298(4) 0.0294(4) 0.0292(4) 0.0042(3) 0.0119(4) -0.0028(3)
    C5 0.0281(4) 0.0246(4) 0.0301(4) 0.0011(3) 0.0146(3) 0.0003(3)
    B1 0.0258(4) 0.0243(4) 0.0283(4) 0.0008(3) 0.0136(4) 0.0013(3)
    O2 0.0293(3) 0.0315(3) 0.0278(3) 0.0057(3) 0.0136(3) 0.0029(3)
    O1 0.0275(3) 0.0366(4) 0.0288(3) -0.0002(3) 0.0145(3) 0.0041(3)
    C6 0.0288(4) 0.0471(6) 0.0304(4) -0.0017(4) 0.0171(4) -0.0033(4)
    C8 0.0505(8) 0.0937(13) 0.0402(7) 0.0083(8) 0.0303(6) -0.0025(7)
    C9 0.0424(7) 0.0543(8) 0.0497(7) -0.0174(6) 0.0214(6) -0.0024(6)
    C7 0.0279(4) 0.0376(5) 0.0312(5) 0.0053(4) 0.0120(4) -0.0054(4)
    C10 0.0312(5) 0.0667(9) 0.0426(6) 0.0123(6) 0.0103(5) -0.0041(6)
    C11 0.0541(8) 0.0399(6) 0.0550(8) 0.0094(6) 0.0212(7) -0.0123(6)
_geom_special_details
;
All e.s.d.'s (except the e.s.d. in the dihedral angle between two l.s. planes)
are estimated using the full covariance matrix. The cell e.s.d.'s are taken
into account individually in the estimation of e.s.d.'s in distances, angles
and torsion angles; correlations between e.s.d.'s in cell parameters are only
used when they are defined by crystal symmetry. An approximate (isotropic)
treatment of cell e.s.d.'s is used for estimating e.s.d.'s involving l.s.
planes.
;
loop_
    _geom_bond_atom_site_label_1
    _geom_bond_atom_site_label_2
    _geom_bond_site_symmetry_2
    _geom_bond_distance
    _geom_bond_publ_flag
    S1 C2 . 1.6936(12) ?
    S1 C5 . 1.7122(11) ?
    C2 N3 . 1.3097(15) ?
    C2 H2 . 0.94(2) ?
    N3 C4 . 1.3803(13) ?
    N3 B1 2 1.6354(14) ?
    C4 C5 . 1.3561(14) ?
    C4 H4 . 0.945(16) ?
    C5 B1 . 1.6207(15) ?
    B1 O2 . 1.4351(13) ?
    B1 O1 . 1.4447(13) ?
    B1 N3 2_545 1.6354(14) ?
    O2 C7 . 1.4386(13) ?
    O1 C6 . 1.4448(13) ?
    C6 C8 . 1.5159(17) ?
    C6 C9 . 1.5318(19) ?
    C6 C7 . 1.5548(17) ?
    C8 H8A . 0.9600 ?
    C8 H8B . 0.9600 ?
    C8 H8C . 0.9600 ?
    C9 H9A . 0.9600 ?
    C9 H9B . 0.9600 ?
    C9 H9C . 0.9600 ?
    C7 C10 . 1.5182(17) ?
    C7 C11 . 1.5273(18) ?
    C10 H10A . 0.9600 ?
    C10 H10B . 0.9600 ?
    C10 H10C . 0.9600 ?
    C11 H11A . 0.9600 ?
    C11 H11B . 0.9600 ?
    C11 H11C . 0.9600 ?
loop_
    _geom_angle_atom_site_label_1
    _geom_angle_atom_site_label_2
    _geom_angle_atom_site_label_3
    _geom_angle_site_symmetry_1
    _geom_angle_site_symmetry_3
    _geom_angle
    _geom_angle_publ_flag
    C2 S1 C5 . . 92.26(5) ?
    N3 C2 S1 . . 112.39(8) ?
    N3 C2 H2 . . 125.0(13) ?
    S1 C2 H2 . . 122.6(13) ?
    C2 N3 C4 . . 111.99(9) ?
    C2 N3 B1 . 2 126.44(9) ?
    C4 N3 B1 . 2 121.50(8) ?
    C5 C4 N3 . . 115.54(10) ?
    C5 C4 H4 . . 127.7(11) ?
    N3 C4 H4 . . 116.7(11) ?
    C4 C5 B1 . . 130.68(9) ?
    C4 C5 S1 . . 107.81(8) ?
    B1 C5 S1 . . 121.49(7) ?
    O2 B1 O1 . . 108.61(8) ?
    O2 B1 C5 . . 110.94(8) ?
    O1 B1 C5 . . 116.29(8) ?
    O2 B1 N3 . 2_545 109.23(8) ?
    O1 B1 N3 . 2_545 107.26(8) ?
    C5 B1 N3 . 2_545 104.22(8) ?
    B1 O2 C7 . . 106.82(8) ?
    B1 O1 C6 . . 106.21(8) ?
    O1 C6 C8 . . 109.38(10) ?
    O1 C6 C9 . . 107.41(11) ?
    C8 C6 C9 . . 109.94(12) ?
    O1 C6 C7 . . 102.43(8) ?
    C8 C6 C7 . . 114.97(12) ?
    C9 C6 C7 . . 112.19(10) ?
    C6 C8 H8A . . 109.5 ?
    C6 C8 H8B . . 109.5 ?
    H8A C8 H8B . . 109.5 ?
    C6 C8 H8C . . 109.5 ?
    H8A C8 H8C . . 109.5 ?
    H8B C8 H8C . . 109.5 ?
    C6 C9 H9A . . 109.5 ?
    C6 C9 H9B . . 109.5 ?
    H9A C9 H9B . . 109.5 ?
    C6 C9 H9C . . 109.5 ?
    H9A C9 H9C . . 109.5 ?
    H9B C9 H9C . . 109.5 ?
    O2 C7 C10 . . 108.61(10) ?
    O2 C7 C11 . . 109.02(11) ?
    C10 C7 C11 . . 109.07(12) ?
    O2 C7 C6 . . 101.54(8) ?
    C10 C7 C6 . . 115.23(12) ?
    C11 C7 C6 . . 112.94(11) ?
    C7 C10 H10A . . 109.5 ?
    C7 C10 H10B . . 109.5 ?
    H10A C10 H10B . . 109.5 ?
    C7 C10 H10C . . 109.5 ?
    H10A C10 H10C . . 109.5 ?
    H10B C10 H10C . . 109.5 ?
    C7 C11 H11A . . 109.5 ?
    C7 C11 H11B . . 109.5 ?
    H11A C11 H11B . . 109.5 ?
    C7 C11 H11C . . 109.5 ?
    H11A C11 H11C . . 109.5 ?
    H11B C11 H11C . . 109.5 ?
loop_
    _geom_torsion_atom_site_label_1
    _geom_torsion_atom_site_label_2
    _geom_torsion_atom_site_label_3
    _geom_torsion_atom_site_label_4
    _geom_torsion_site_symmetry_1
    _geom_torsion_site_symmetry_2
    _geom_torsion_site_symmetry_3
    _geom_torsion_site_symmetry_4
    _geom_torsion
    _geom_torsion_publ_flag
    O1 C6 C7 O2 . . . . -37.74(10) ?
loop_
    _geom_hbond_atom_site_label_D
    _geom_hbond_atom_site_label_H
    _geom_hbond_atom_site_label_A
    _geom_hbond_site_symmetry_A
    _geom_hbond_distance_DH
    _geom_hbond_distance_HA
    _geom_hbond_distance_DA
    _geom_hbond_angle_DHA
    C2 H2 O1 4_576 0.94(2) 2.36(2) 3.2446(14) 157.5(17)
data_global
_journal_date_recd_electronic     2009-10-29
_journal_date_accepted     2009-12-08
_journal_name_full     'Acta Crystallographica, Section E'
_journal_year     2010
_journal_volume     66
_journal_issue      1
_journal_page_first     o156
_journal_page_last     o156
_journal_paper_category     QO
_journal_coeditor_code     DN2507
_publ_contact_author_name     'Sopkov\'a-de Oliveira Santos, Jana'
_publ_contact_author_address
;     Centre d'\'Etudes et la Recherche sur le Medicament de Normandie (CERMN)
      Universit\'e de Caen
      bv becquerel
      14032 Caen
      France
;
_publ_contact_author_email     jana.sopkova@unicaen.fr
_publ_contact_author_fax     '332 31 93 11 88'
_publ_contact_author_phone     '332 31 56 68 21'
_publ_section_title
;
An intermolecular dative B\\leftarrow N bond in
5-(4,4,5,5-tetramethyl-1,3,2-dioxaborolan-2-yl)-1,3-thiazole
;
loop_
    _publ_author_name
    _publ_author_address
    'Sopkov\'a-de Oliveira Santos, Jana'
;     Centre d'\'Etudes et de Recherche sur le M\'edicament de Normandie (CERMN)
      UPRES EA-4258, FR CNRS INC3M
      Universit\'e de Caen
      bv becquerel
      14032 Caen
      France
;
    'Primas, Nicolas'
;     Centre d'\'Etudes et de Recherche sur le M\'edicament de Normandie (CERMN)
      UPRES EA-4258, FR CNRS INC3M
      Universit\'e de Caen
      bv becquerel
      14032 Caen
      France
;
    'Lohier, Jean-Fran\,cois'
;     Laboratoire de Chimie Mol\'eculaire et Thio-organique, UMR CNRS 6507
      UPRES EA-4258, FR CNRS 3038 INC3M
      ENSICAEN - Universit\'e de Caen
      14050 Caen
      France
;
    'Bouillon, Alexandre'
;     BoroChem S.A.S.
      Immeuble Emergence
      7 rue Alfred Kastler
      14000 Caen
      France
;
    'Rault, Sylvain'
;     Centre d'\'Etudes et de Recherche sur le M\'edicament de Normandie (CERMN)
      UPRES EA-4258, FR CNRS INC3M
      Universit\'e de Caen
      bv becquerel
      14032 Caen
      France
;
