# Supplementary material for: An inter­molecular dative B←N bond in 5-(4,4,5,5-tetra­methyl-1,3,2-dioxa­borolan-2-yl)-1,3-thia­zole
Source: Acta Crystallogr Sect E Struct Rep Online. 2009 Dec 16;66(Pt 1):o156. doi: 10.1107/S1600536809052775 (PMC2980002; doi:10.1107/S1600536809052775)
Supplement: Supplementary file 2 [file e-66-0o156-Isup2.hkl]

# 
# h,k,l, Fc-squared, Fo-squared, sigma(Fo-squared) and status flag 
# 
data_I
_shelx_title ' pri9j in P2(1)/c' 
_shelx_refln_list_code          4 
_shelx_F_calc_maximum      128.03 
_exptl_crystal_F_000       448.00 
_reflns_d_resolution_high  0.5994 
 
loop_ 
 _symmetry_equiv_pos_as_xyz 
 'x, y, z' 
 '-x, y+1/2, -z+1/2' 
 '-x, -y, -z' 
 'x, -y-1/2, z-1/2' 
 
_cell_length_a    12.6169 
_cell_length_b     7.9845 
_cell_length_c    12.6679 
_cell_angle_alpha  90.000 
_cell_angle_beta  119.064 
_cell_angle_gamma  90.000 
 
_shelx_F_squared_multiplier     1.000 
 
loop_ 
 _refln_index_h 
 _refln_index_k 
 _refln_index_l 
 _refln_F_squared_calc 
 _refln_F_squared_meas 
 _refln_F_squared_sigma 
 _refln_observed_status 
   2   0   0     3091.54     3157.73     24.41 o 
   3   0   0      260.11      257.72      2.05 o 
   4   0   0       15.14       20.31      0.41 o 
   5   0   0      131.90      206.20      1.99 o 
   6   0   0     2459.71     2636.46     17.20 o 
   7   0   0     1143.30     1262.62      9.06 o 
   8   0   0      275.82      278.64      2.09 o 
   9   0   0      162.88      166.77      1.55 o 
  10   0   0      244.08      214.85      2.48 o 
  11   0   0       59.31       60.87      1.48 o 
  12   0   0      213.48      200.68      3.83 o 
  13   0   0      234.53      236.87      6.04 o 
  14   0   0        3.05        7.57      1.18 o 
  15   0   0       65.38       81.84      3.07 o 
  16   0   0        3.94        1.64      2.22 o 
  17   0   0        0.02        2.24      3.62 o 
  18   0   0        0.17        0.51      1.40 o 
   1   1   0     2294.73     2029.50     29.33 o 
   2   1   0     3816.95     3876.56     17.18 o 
   3   1   0     1451.74     1674.40      6.79 o 
   4   1   0      540.51      510.13      2.36 o 
   5   1   0     1962.74     2087.56      8.81 o 
   6   1   0      436.09      442.86      2.07 o 
   7   1   0       11.28       14.37      0.28 o 
   8   1   0        4.78        6.66      0.26 o 
   9   1   0      151.23      138.98      1.11 o 
  10   1   0      673.02      649.76      4.09 o 
  11   1   0      175.22      192.94      2.17 o 
  12   1   0        0.04        0.03      0.46 o 
  13   1   0        2.91        1.56      0.59 o 
  14   1   0       27.97       33.17      1.25 o 
  15   1   0        4.04        1.72      0.83 o 
  16   1   0       32.28       41.23      1.78 o 
  17   1   0       11.54        8.98      0.88 o 
  18   1   0        2.28        0.82      2.06 o 
   0   2   0      880.89      825.41      9.93 o 
   1   2   0       39.95       35.09      0.42 o 
   2   2   0     2601.07     2783.82     13.95 o 
   3   2   0     1399.38     1624.87      7.74 o 
   4   2   0     2231.84     2630.29     10.73 o 
   5   2   0      257.52      325.60      1.57 o 
   6   2   0       32.47       34.82      0.40 o 
   7   2   0       69.93       63.81      0.54 o 
   8   2   0       26.40       22.47      0.37 o 
   9   2   0      209.67      172.46      1.24 o 
  10   2   0        2.46        1.31      0.34 o 
  11   2   0        6.96        4.69      0.50 o 
  12   2   0        0.36       -0.13      0.51 o 
  13   2   0        1.05       -0.20      0.72 o 
  14   2   0       36.12       35.24      1.12 o 
  15   2   0        6.83        4.04      0.96 o 
  16   2   0       28.23       32.63      2.43 o 
  17   2   0        0.33       -1.64      1.64 o 
  18   2   0        0.15       -2.17      2.17 o 
   1   3   0       69.40       82.03      1.03 o 
   2   3   0       23.35       24.95      0.42 o 
   3   3   0     1078.75     1280.65      7.32 o 
   4   3   0      250.99      248.39      1.55 o 
   5   3   0       52.26       46.98      0.43 o 
   6   3   0      176.06      195.72      1.08 o 
   7   3   0       72.79       59.34      0.54 o 
   8   3   0       72.31       77.12      0.70 o 
   9   3   0       29.48       32.16      0.64 o 
  10   3   0        0.50        0.24      0.39 o 
  11   3   0       22.19       16.78      0.78 o 
  12   3   0       71.53       84.04      2.72 o 
  13   3   0       87.67       91.82      2.11 o 
  14   3   0       68.83       70.79      2.50 o 
  15   3   0        1.61       -0.85      1.18 o 
  16   3   0        2.19       -1.59      1.59 o 
  17   3   0        1.77        0.39      1.72 o 
   0   4   0     2146.50     2221.95     48.33 o 
   1   4   0        1.09        0.70      0.24 o 
   2   4   0     1707.24     1854.67     13.95 o 
   3   4   0      199.33      208.12      1.86 o 
   4   4   0      104.71      100.87      0.76 o 
   5   4   0        2.49        1.70      0.18 o 
   6   4   0      198.81      179.87      1.16 o 
   7   4   0       61.75       54.08      0.60 o 
   8   4   0       29.88       19.16      0.43 o 
   9   4   0       54.89       60.75      0.78 o 
  10   4   0       18.10       18.39      0.61 o 
  11   4   0       24.23       27.06      0.88 o 
  12   4   0       70.77       74.72      1.49 o 
  13   4   0        8.13        3.35      0.97 o 
  14   4   0        0.22       -0.91      0.91 o 
  15   4   0        4.38        4.45      1.68 o 
  16   4   0        1.59        2.42      1.71 o 
  17   4   0        6.62       10.29      2.04 o 
   1   5   0      241.19      227.39      3.04 o 
   2   5   0      237.66      221.34      2.03 o 
   3   5   0        2.79        2.26      0.38 o 
   4   5   0      646.48      652.57      5.36 o 
   5   5   0     1052.48     1076.54      6.78 o 
   6   5   0       45.35       39.22      0.61 o 
   7   5   0      668.62      691.67      4.15 o 
   8   5   0      370.90      380.44      2.40 o 
   9   5   0        5.50        6.16      0.35 o 
  10   5   0       50.94       53.16      1.04 o 
  11   5   0       12.83       16.73      0.76 o 
  12   5   0        3.71        2.24      0.64 o 
  13   5   0        0.59        0.14      0.75 o 
  14   5   0        4.31        1.92      0.84 o 
  15   5   0        0.03       -0.47      0.96 o 
  16   5   0        7.05        8.85      1.20 o 
  17   5   0       10.00       10.00      1.48 o 
   1   6   0        0.01        0.95      0.40 o 
   2   6   0       37.11       37.68      0.81 o 
   3   6   0        5.13        4.24      0.43 o 
   4   6   0      419.49      425.52      3.68 o 
   5   6   0      324.37      311.50      2.63 o 
   6   6   0        4.14        3.08      0.39 o 
   7   6   0        8.65        7.58      0.47 o 
   8   6   0        1.99       -0.27      0.27 o 
   9   6   0       13.24        7.49      0.45 o 
  10   6   0        7.55        4.31      0.84 o 
  11   6   0       11.37       13.98      0.99 o 
  12   6   0       43.32       51.43      1.69 o 
  13   6   0        0.06       -0.74      1.14 o 
  14   6   0       34.87       37.74      3.05 o 
  15   6   0        0.04       -0.11      1.40 o 
  16   6   0        8.47       10.46      2.30 o 
   1   7   0      268.59      268.81      4.57 o 
   2   7   0      116.92      112.95      1.83 o 
   3   7   0        5.04        4.33      0.56 o 
   4   7   0       61.41       61.04      1.22 o 
   5   7   0       74.35       64.79      0.99 o 
   6   7   0        9.42        9.46      0.73 o 
   7   7   0       58.54       52.88      1.01 o 
   8   7   0       31.36       30.76      0.76 o 
   9   7   0       68.20       64.71      0.98 o 
  10   7   0        3.38        1.38      0.74 o 
  11   7   0       60.08       52.09      1.54 o 
  12   7   0        6.95        4.87      0.83 o 
  13   7   0       16.79       16.10      1.20 o 
  14   7   0       29.86       33.89      2.03 o 
  15   7   0        4.42        2.32      1.41 o 
   0   8   0        5.16        6.26      0.75 o 
   1   8   0        6.53        5.74      0.52 o 
   2   8   0       64.62       63.36      1.84 o 
   3   8   0       67.44       70.33      1.67 o 
   4   8   0       10.91        9.03      0.68 o 
   5   8   0       22.62       28.07      0.92 o 
   6   8   0       33.12       33.58      0.87 o 
   7   8   0        3.78        0.94      0.46 o 
   8   8   0       15.59       16.06      0.58 o 
   9   8   0       81.57       80.48      1.39 o 
  10   8   0       33.16       30.10      1.31 o 
  11   8   0        0.10       -0.49      0.82 o 
  12   8   0        2.85        1.03      0.88 o 
  13   8   0        5.06        4.36      1.03 o 
  14   8   0        1.43        3.28      1.76 o 
   1   9   0       12.37       13.80      0.75 o 
   2   9   0        5.94        5.02      0.79 o 
   3   9   0        0.02       -0.73      0.73 o 
   4   9   0       16.51       17.34      0.99 o 
   5   9   0       25.97       27.81      1.33 o 
   6   9   0        0.25       -0.49      0.49 o 
   7   9   0       82.84       93.10      1.47 o 
   8   9   0       18.00       17.36      0.80 o 
   9   9   0        1.29       -0.20      0.44 o 
  10   9   0        6.47        5.18      0.87 o 
  11   9   0        0.46       -0.76      0.76 o 
  12   9   0        0.40       -1.43      1.43 o 
  13   9   0        0.43       -1.11      1.17 o 
   0  10   0        0.00       -0.55      0.55 o 
   1  10   0        2.58        2.18      0.55 o 
   2  10   0       20.25       22.66      1.40 o 
   3  10   0       24.86       26.48      1.59 o 
   4  10   0        9.15       10.61      1.45 o 
   5  10   0        9.65        9.44      0.68 o 
   6  10   0        5.93        7.02      0.69 o 
   7  10   0        1.10        1.60      0.53 o 
   8  10   0        1.76        1.96      0.61 o 
   9  10   0        9.47       12.39      0.73 o 
  10  10   0        2.12        0.96      0.84 o 
  11  10   0        6.84        7.12      1.22 o 
  12  10   0        4.92        8.20      1.81 o 
   1  11   0        1.94        1.78      0.59 o 
   2  11   0        2.32        2.61      0.88 o 
   3  11   0        5.69        5.70      0.77 o 
   4  11   0       12.13       13.23      1.05 o 
   5  11   0        4.72        2.84      0.54 o 
   6  11   0        0.82       -0.11      0.57 o 
   7  11   0        5.05        4.49      0.66 o 
   8  11   0        3.65        3.86      0.94 o 
   9  11   0       16.89       15.57      1.14 o 
  10  11   0        0.39       -1.28      1.80 o 
   0  12   0        4.54        4.94      1.17 o 
   1  12   0        0.08       -0.44      0.57 o 
   2  12   0        0.89       -0.16      1.11 o 
   3  12   0        0.01       -0.69      0.69 o 
   4  12   0        0.14        0.12      1.41 o 
   5  12   0        0.10        0.29      1.07 o 
   6  12   0       17.26       18.63      1.68 o 
   7  12   0        3.12        1.95      1.32 o 
   2  13   0        9.73        9.99      1.34 o 
   3  13   0        0.17       -1.02      1.38 o 
   4  13   0        4.78        6.85      1.84 o 
 -18   1   1        0.07       -0.51      1.52 o 
 -17   1   1        0.38       -0.96      0.96 o 
 -16   1   1        1.68        2.38      0.86 o 
 -15   1   1       14.71       13.15      1.04 o 
 -14   1   1       85.18       98.88      2.67 o 
 -13   1   1        1.13        1.83      0.53 o 
 -12   1   1       81.34       80.88      1.40 o 
 -11   1   1      178.46      175.74      2.27 o 
 -10   1   1       12.21       11.86      0.43 o 
  -9   1   1       65.76       55.42      0.54 o 
  -8   1   1        0.06       -0.16      0.16 o 
  -7   1   1      107.31      120.29      0.78 o 
  -6   1   1      153.02      172.89      0.91 o 
  -5   1   1     1924.70     1951.02      7.65 o 
  -4   1   1        0.01        0.45      0.08 o 
  -3   1   1     3379.94     3598.69     13.28 o 
  -2   1   1      770.13      837.27      3.48 o 
  -1   1   1     7396.81     6361.11    162.11 o 
   0   1   1      128.20      110.26      1.41 o 
   1   1   1     9445.22    10072.85     57.85 o 
   2   1   1      367.81      482.81      2.24 o 
   3   1   1      349.96      313.32      1.60 o 
   4   1   1       87.69       69.58      0.50 o 
   5   1   1      196.74      229.89      1.35 o 
   6   1   1       47.86       78.95      0.63 o 
   7   1   1       83.35       80.90      0.67 o 
   8   1   1       30.73       41.31      0.54 o 
   9   1   1        0.02        0.01      0.40 o 
  10   1   1       86.59       84.38      1.13 o 
  11   1   1       16.35       11.87      0.62 o 
  12   1   1        2.46        2.77      0.52 o 
  13   1   1       17.45       14.59      0.92 o 
  14   1   1       19.91       13.64      0.97 o 
  15   1   1        0.02       -0.87      0.87 o 
  16   1   1        5.19        4.44      1.57 o 
  17   1   1        0.53       -0.98      0.98 o 
 -18   2   1        0.13       -1.22      1.77 o 
 -17   2   1        2.40       -0.87      1.58 o 
 -16   2   1       34.98       41.97      2.18 o 
 -15   2   1        4.85        1.18      0.68 o 
 -14   2   1      113.75      105.93      2.17 o 
 -13   2   1       15.39       16.18      1.30 o 
 -12   2   1       27.00       30.61      1.04 o 
 -11   2   1      140.12      142.61      1.60 o 
 -10   2   1       10.74       11.34      0.42 o 
  -9   2   1       73.06       63.98      0.65 o 
  -8   2   1      570.44      601.43      2.82 o 
  -7   2   1      422.31      389.55      1.82 o 
  -6   2   1        4.63        1.16      0.12 o 
  -5   2   1     1496.40     1548.59      5.96 o 
  -4   2   1     1328.43     1388.97      5.84 o 
  -3   2   1      362.21      432.43      2.17 o 
  -2   2   1     2927.80     3303.66     19.87 o 
  -1   2   1     3271.23     3404.32     31.49 o 
   0   2   1        4.01        5.08      0.18 o 
   1   2   1     1164.03     1158.51      7.66 o 
   2   2   1      190.52      178.41      1.02 o 
   3   2   1       35.96       27.95      0.30 o 
   4   2   1       10.29        2.87      0.15 o 
   5   2   1     2257.88     2340.89     10.08 o 
   6   2   1      131.27      163.15      0.96 o 
   7   2   1      902.45      871.34      4.39 o 
   8   2   1      425.65      426.33      2.48 o 
   9   2   1        0.02        0.23      0.29 o 
  10   2   1      249.26      243.09      1.98 o 
  11   2   1      439.82      434.52      3.96 o 
  12   2   1       17.76       15.16      0.84 o 
  13   2   1       73.79       87.04      1.97 o 
  14   2   1        1.88        1.54      0.53 o 
  15   2   1        9.20        7.30      1.39 o 
  16   2   1        0.06       -0.26      1.60 o 
  17   2   1        8.58       10.27      2.03 o 
 -18   3   1        4.89        6.36      1.94 o 
 -17   3   1        1.56        1.65      1.74 o 
 -16   3   1        0.44       -1.47      1.55 o 
 -15   3   1        1.05       -0.72      1.19 o 
 -14   3   1       25.44       36.83      2.25 o 
 -13   3   1        2.38        1.97      1.04 o 
 -12   3   1       89.63       99.13      1.67 o 
 -11   3   1      134.91      149.51      1.77 o 
 -10   3   1      340.15      317.76      2.58 o 
  -9   3   1      293.07      275.18      1.72 o 
  -8   3   1       27.91       24.85      0.40 o 
  -7   3   1       60.95       63.21      0.51 o 
  -6   3   1      125.05      113.65      0.71 o 
  -5   3   1       90.53       75.28      0.65 o 
  -4   3   1        1.49        3.76      0.20 o 
  -3   3   1      996.02     1020.79      5.96 o 
  -2   3   1      275.22      267.03      2.29 o 
  -1   3   1      395.60      445.67      6.19 o 
   0   3   1     1682.82     1801.66     16.66 o 
   1   3   1      313.79      328.91      2.83 o 
   2   3   1     2629.42     2923.09     20.57 o 
   3   3   1     2475.72     2586.63     13.17 o 
   4   3   1       44.12       48.25      0.48 o 
   5   3   1      320.94      336.86      1.91 o 
   6   3   1      482.46      520.64      2.58 o 
   7   3   1      151.25      160.58      1.09 o 
   8   3   1      185.22      179.36      1.35 o 
   9   3   1        7.22        7.78      0.50 o 
  10   3   1        0.03       -0.21      0.43 o 
  11   3   1        0.59        0.11      0.53 o 
  12   3   1       26.24       32.31      1.47 o 
  13   3   1       62.30       69.66      2.21 o 
  14   3   1       17.31       24.52      1.67 o 
  15   3   1       83.47      102.59      4.46 o 
  16   3   1        0.55        0.80      1.63 o 
  17   3   1        4.85        6.28      2.03 o 
 -17   4   1       28.45       29.49      2.63 o 
 -16   4   1        0.01       -1.54      1.54 o 
 -15   4   1        4.78        2.76      1.55 o 
 -14   4   1        8.30        8.26      1.11 o 
 -13   4   1        5.32        7.94      0.87 o 
 -12   4   1       15.31       17.75      0.79 o 
 -11   4   1       50.98       40.34      0.95 o 
 -10   4   1       30.34       23.47      0.67 o 
  -9   4   1      136.59      140.76      1.12 o 
  -8   4   1        3.53        2.44      0.27 o 
  -7   4   1      478.46      501.71      2.54 o 
  -6   4   1      949.00      980.65      5.48 o 
  -5   4   1       20.41       15.88      0.37 o 
  -4   4   1      104.77       89.43      0.74 o 
  -3   4   1      351.93      380.66      3.05 o 
  -2   4   1      131.59      143.85      1.33 o 
  -1   4   1      214.80      261.12      4.10 o 
   0   4   1      210.96      244.85      2.55 o 
   1   4   1      897.75      975.51      7.94 o 
   2   4   1        6.53        8.53      0.36 o 
   3   4   1      110.75      115.84      0.95 o 
   4   4   1        6.13        4.06      0.21 o 
   5   4   1       55.95       52.89      0.58 o 
   6   4   1       77.62       87.38      0.70 o 
   7   4   1      340.26      352.48      2.14 o 
   8   4   1        0.45        0.76      0.27 o 
   9   4   1       46.77       50.72      0.84 o 
  10   4   1       13.88       17.44      0.67 o 
  11   4   1       31.37       30.01      1.00 o 
  12   4   1       64.73       65.47      1.60 o 
  13   4   1        1.80        0.52      0.85 o 
  14   4   1       75.16       75.39      2.73 o 
  15   4   1        5.72        5.33      1.73 o 
  16   4   1        1.16        1.35      1.70 o 
  17   4   1        4.59        9.07      2.94 o 
 -17   5   1        1.78       -1.01      1.01 o 
 -16   5   1        4.81        3.61      1.07 o 
 -15   5   1       35.93       34.86      1.48 o 
 -14   5   1       11.20       12.46      1.04 o 
 -13   5   1       47.18       42.46      1.23 o 
 -12   5   1       48.59       41.19      1.08 o 
 -11   5   1       22.75       20.07      0.78 o 
 -10   5   1        0.09       -0.38      0.38 o 
  -9   5   1      183.45      190.38      1.43 o 
  -8   5   1       16.05       11.62      0.35 o 
  -7   5   1      165.66      134.58      1.15 o 
  -6   5   1      100.84       96.58      0.89 o 
  -5   5   1      405.39      407.75      3.15 o 
  -4   5   1       86.73       86.44      1.02 o 
  -3   5   1      735.37      729.93      6.89 o 
  -2   5   1       54.36       52.92      0.75 o 
  -1   5   1      486.91      529.89      7.93 o 
   0   5   1      312.06      339.27      3.85 o 
   1   5   1      589.54      607.48      5.09 o 
   2   5   1      131.54      141.19      1.65 o 
   3   5   1        1.05        0.69      0.30 o 
   4   5   1       93.18       72.58      0.77 o 
   5   5   1       71.17       58.50      0.71 o 
   6   5   1       47.44       52.22      0.81 o 
   7   5   1        3.83        1.52      0.29 o 
   8   5   1        2.60        1.07      0.28 o 
   9   5   1      118.85      110.23      1.55 o 
  10   5   1      100.52       85.76      1.34 o 
  11   5   1        6.01        4.81      0.65 o 
  12   5   1       14.06       11.41      0.82 o 
  13   5   1        2.29        1.43      0.76 o 
  14   5   1        0.82       -0.82      0.82 o 
  15   5   1        2.38        1.62      1.04 o 
  16   5   1       10.59        7.67      1.35 o 
 -16   6   1        9.51        6.60      2.21 o 
 -15   6   1       23.40       25.14      2.90 o 
 -14   6   1        1.37        0.29      1.35 o 
 -13   6   1        2.82        1.05      1.33 o 
 -12   6   1       10.57        8.50      0.90 o 
 -11   6   1       48.48       51.02      1.66 o 
 -10   6   1       97.19      101.49      1.88 o 
  -9   6   1       86.55       86.19      0.91 o 
  -8   6   1       31.21       29.19      0.47 o 
  -7   6   1      476.27      488.99      4.02 o 
  -6   6   1      245.53      250.53      2.35 o 
  -5   6   1       74.70       58.79      0.70 o 
  -4   6   1       83.35       84.01      0.97 o 
  -3   6   1       70.48       67.61      1.08 o 
  -2   6   1        1.71        2.24      0.38 o 
  -1   6   1      284.56      292.05      8.40 o 
   0   6   1     1173.80     1150.67     14.64 o 
   1   6   1       35.84       34.40      0.67 o 
   2   6   1      206.16      191.51      2.24 o 
   3   6   1        9.89       11.20      0.61 o 
   4   6   1       59.31       59.01      1.33 o 
   5   6   1       80.88       88.79      1.45 o 
   6   6   1      328.28      289.78      2.96 o 
   7   6   1        0.07        0.80      0.22 o 
   8   6   1      113.98      110.06      1.73 o 
   9   6   1       15.57       16.87      0.78 o 
  10   6   1        0.53        0.72      0.63 o 
  11   6   1       43.36       44.23      1.52 o 
  12   6   1        5.46        2.23      0.98 o 
  13   6   1        0.30       -0.50      0.79 o 
  14   6   1        5.47        1.80      1.47 o 
  15   6   1        0.91        2.47      1.98 o 
 -16   7   1       11.68       14.62      1.82 o 
 -15   7   1        2.27        1.14      1.37 o 
 -14   7   1        4.66        3.44      1.29 o 
 -13   7   1        1.56       -0.04      0.82 o 
 -12   7   1       38.28       45.44      1.41 o 
 -11   7   1      100.36      109.64      2.15 o 
 -10   7   1        7.54        7.82      0.85 o 
  -9   7   1       87.46       89.02      1.04 o 
  -8   7   1        0.03       -0.38      0.38 o 
  -7   7   1       31.68       23.86      0.82 o 
  -6   7   1        1.34        0.61      0.32 o 
  -5   7   1       50.25       50.49      0.82 o 
  -4   7   1      216.52      210.62      3.39 o 
  -3   7   1       11.89       13.67      0.73 o 
  -2   7   1       67.29       62.13      1.81 o 
  -1   7   1      377.82      347.11      4.90 o 
   0   7   1      247.59      246.06      3.84 o 
   1   7   1        5.91        5.91      0.53 o 
   2   7   1       42.87       45.16      1.39 o 
   3   7   1      241.88      231.01      3.20 o 
   4   7   1      128.91      108.34      1.66 o 
   5   7   1       53.25       58.90      0.96 o 
   6   7   1      187.98      201.75      2.29 o 
   7   7   1       11.22        7.48      0.58 o 
   8   7   1       40.65       45.25      0.94 o 
   9   7   1       75.39       88.97      1.46 o 
  10   7   1       47.17       48.76      1.32 o 
  11   7   1       29.66       31.67      1.30 o 
  12   7   1        3.59        5.40      0.94 o 
  13   7   1        1.13        0.76      0.96 o 
  14   7   1       26.66       31.70      1.88 o 
  15   7   1       24.90       31.02      2.64 o 
 -15   8   1        0.18       -1.37      1.62 o 
 -14   8   1        0.90       -0.21      1.63 o 
 -13   8   1        0.46       -0.82      0.93 o 
 -12   8   1        2.92        0.74      0.90 o 
 -11   8   1       18.21       20.70      1.10 o 
 -10   8   1        1.78        3.34      0.78 o 
  -9   8   1        5.37        5.86      0.38 o 
  -8   8   1       11.47        9.47      0.65 o 
  -7   8   1      160.19      164.25      3.04 o 
  -6   8   1       93.58       96.67      1.34 o 
  -5   8   1        0.00        0.26      0.39 o 
  -4   8   1        0.00       -0.39      0.39 o 
  -3   8   1      115.33      111.49      2.11 o 
  -2   8   1      194.62      189.92      3.22 o 
  -1   8   1       65.87       60.18      1.19 o 
   0   8   1       18.80       18.65      0.93 o 
   1   8   1       21.44       21.38      1.08 o 
   2   8   1       75.29       72.61      1.99 o 
   3   8   1       26.12       28.44      0.97 o 
   4   8   1       52.04       51.19      1.49 o 
   5   8   1        6.79        5.99      0.43 o 
   6   8   1       29.97       30.79      0.88 o 
   7   8   1        0.05       -0.26      0.50 o 
   8   8   1        9.97       12.58      0.43 o 
   9   8   1       71.43       71.69      1.86 o 
  10   8   1       72.09       80.09      2.02 o 
  11   8   1        1.25        0.55      0.93 o 
  12   8   1       18.19       14.36      1.29 o 
  13   8   1        0.05       -0.85      1.09 o 
  14   8   1        0.23       -1.33      1.60 o 
 -14   9   1        0.21        0.73      1.24 o 
 -13   9   1        0.17       -1.21      1.66 o 
 -12   9   1        2.40        4.02      1.01 o 
 -11   9   1        3.06        2.22      0.86 o 
 -10   9   1       61.64       59.12      1.54 o 
  -9   9   1       44.29       45.62      1.07 o 
  -8   9   1        4.76        4.91      0.64 o 
  -7   9   1        0.42       -0.48      0.48 o 
  -6   9   1        6.96        5.21      0.57 o 
  -5   9   1       13.02       13.78      0.61 o 
  -4   9   1       34.54       29.90      0.80 o 
  -3   9   1      125.38      118.16      1.86 o 
  -2   9   1        0.72        0.14      0.41 o 
  -1   9   1       10.94       10.74      0.61 o 
   0   9   1        1.18        1.63      0.45 o 
   1   9   1       37.99       37.43      1.49 o 
   2   9   1       32.56       33.48      2.68 o 
   3   9   1        1.51        1.10      0.59 o 
   4   9   1       24.25       21.11      0.81 o 
   5   9   1       11.80       11.64      0.85 o 
   6   9   1       85.14       92.65      1.48 o 
   7   9   1      179.90      176.29      2.32 o 
   8   9   1        3.81        3.03      0.36 o 
   9   9   1        2.26        1.80      0.62 o 
  10   9   1        8.73       10.00      1.02 o 
  11   9   1        5.89        5.28      1.01 o 
  12   9   1        9.31       10.11      1.24 o 
  13   9   1       10.08        8.21      1.68 o 
 -12  10   1        5.64        5.29      1.23 o 
 -11  10   1       28.27       29.65      2.92 o 
 -10  10   1       16.68       17.78      1.19 o 
  -9  10   1        0.07       -0.02      0.45 o 
  -8  10   1       24.91       25.06      0.87 o 
  -7  10   1       29.58       28.46      0.93 o 
  -6  10   1        0.03        0.21      0.51 o 
  -5  10   1       68.45       64.99      2.17 o 
  -4  10   1       64.55       65.46      1.85 o 
  -3  10   1       56.77       57.84      1.53 o 
  -2  10   1       39.35       40.10      1.05 o 
  -1  10   1        3.41        4.30      0.43 o 
   0  10   1        4.53        4.18      0.48 o 
   1  10   1       89.80       93.99      2.50 o 
   2  10   1      190.27      198.71      7.57 o 
   3  10   1        9.99        7.16      0.84 o 
   4  10   1       14.16       17.17      1.15 o 
   5  10   1        4.09        3.27      0.52 o 
   6  10   1        0.25        0.88      0.49 o 
   7  10   1        0.78        0.54      0.54 o 
   8  10   1        9.82       10.12      0.64 o 
   9  10   1       20.30       18.43      1.16 o 
  10  10   1        4.32        2.43      1.02 o 
  11  10   1        1.25        0.57      0.96 o 
 -10  11   1        0.80        2.42      1.46 o 
  -9  11   1        0.38        1.01      0.51 o 
  -8  11   1       14.39       19.68      1.05 o 
  -7  11   1        5.15        8.41      1.08 o 
  -6  11   1        0.02       -0.66      0.66 o 
  -5  11   1        0.10       -0.08      0.53 o 
  -4  11   1        0.92        0.42      0.57 o 
  -3  11   1        1.69        0.32      0.64 o 
  -2  11   1        9.84        9.88      1.09 o 
  -1  11   1        0.89       -0.24      0.53 o 
   0  11   1        0.04       -0.55      0.55 o 
   1  11   1        1.72        1.00      0.85 o 
   2  11   1        2.49        3.04      0.72 o 
   3  11   1       10.64       10.48      0.97 o 
   4  11   1        3.92        3.22      0.88 o 
   5  11   1        5.20        6.64      0.68 o 
   6  11   1       10.89       14.05      0.83 o 
   7  11   1       15.83       19.27      1.00 o 
   8  11   1        3.07        2.46      0.49 o 
   9  11   1        0.33       -1.31      1.31 o 
  -8  12   1        5.48        6.10      1.51 o 
  -7  12   1        1.24       -0.80      1.20 o 
  -6  12   1        0.00        0.04      1.11 o 
  -5  12   1        2.19        2.67      1.60 o 
  -4  12   1        9.94       11.66      1.89 o 
  -3  12   1        6.84        5.45      0.80 o 
  -2  12   1        0.11       -0.65      0.65 o 
  -1  12   1        0.01        0.70      0.72 o 
   0  12   1        3.39        3.53      0.67 o 
   1  12   1        0.00        0.47      0.85 o 
   2  12   1        0.13       -0.70      0.70 o 
   3  12   1        2.95        2.11      1.47 o 
   4  12   1        3.30        3.53      1.14 o 
   5  12   1        0.31        0.97      1.08 o 
   6  12   1        1.38        2.09      1.20 o 
   7  12   1        7.34        9.90      1.53 o 
  -4  13   1        0.15        1.83      1.50 o 
  -3  13   1        0.21       -1.26      1.26 o 
   1  13   1        2.29        0.90      1.52 o 
   2  13   1        0.21       -0.45      1.39 o 
   3  13   1        0.11       -1.41      1.41 o 
 -19   0   2       12.72       12.45      1.83 o 
 -18   0   2       16.10       18.77      4.53 o 
 -17   0   2        1.59        4.20      3.51 o 
 -16   0   2        0.08       -0.46      3.01 o 
 -15   0   2       29.28       38.82      2.19 o 
 -14   0   2       69.86       78.16      3.29 o 
 -13   0   2        4.73        8.82      1.32 o 
 -12   0   2       55.23       48.31      1.52 o 
 -11   0   2      294.47      308.93      4.04 o 
 -10   0   2       17.17       20.90      0.74 o 
  -9   0   2      614.67      681.60      6.16 o 
  -8   0   2        2.19       -0.22      0.22 o 
  -7   0   2        2.72        7.20      0.29 o 
  -6   0   2       25.62       45.61      0.57 o 
  -5   0   2      162.19      214.68      1.45 o 
  -4   0   2        8.77        3.73      0.17 o 
  -3   0   2    15637.76    15897.99     87.42 o 
  -2   0   2      255.83      258.81      1.73 o 
  -1   0   2     1072.32      943.88     47.42 o 
   0   0   2    10508.64    11112.96     84.56 o 
   1   0   2      115.78       84.27      0.80 o 
   2   0   2     1040.04     1113.74      8.15 o 
   3   0   2     3143.13     3260.64     23.34 o 
   4   0   2     1662.55     1666.03     12.85 o 
   5   0   2     1339.02     1419.66     10.21 o 
   6   0   2       23.77       12.20      0.71 o 
   7   0   2      153.49      178.70      1.72 o 
   8   0   2      966.99      929.76      7.62 o 
   9   0   2      211.66      183.78      2.40 o 
  10   0   2      223.11      243.96      3.15 o 
  11   0   2      151.23      141.38      2.18 o 
  12   0   2        2.20        2.47      1.14 o 
  13   0   2        3.00        2.08      1.01 o 
  14   0   2        3.55        2.18      1.77 o 
  15   0   2       30.69       37.55      2.96 o 
  16   0   2        0.82        2.09      1.96 o 
  17   0   2        2.56        3.45      1.05 o 
 -19   1   2       10.92       11.37      0.99 o 
 -18   1   2        2.70        4.97      1.36 o 
 -17   1   2        5.87        9.00      1.31 o 
 -16   1   2       11.71       14.07      1.08 o 
 -15   1   2        4.76        6.65      1.08 o 
 -14   1   2       48.94       49.68      1.68 o 
 -13   1   2       28.78       34.33      1.09 o 
 -12   1   2        0.15       -0.51      0.51 o 
 -11   1   2        3.09        3.74      0.48 o 
 -10   1   2       46.25       44.10      0.84 o 
  -9   1   2      317.48      318.11      2.00 o 
  -8   1   2      260.34      275.02      1.48 o 
  -7   1   2      932.97     1038.61      4.80 o 
  -6   1   2     1060.30     1075.12      4.42 o 
  -5   1   2       92.78       83.42      0.48 o 
  -4   1   2      288.89      294.69      1.16 o 
  -3   1   2       18.01       16.44      0.16 o 
  -2   1   2     2189.79     2318.68      9.26 o 
  -1   1   2    16391.62    16776.59    144.48 o 
   0   1   2     1268.06     1357.96      6.34 o 
   1   1   2        0.83        0.54      0.08 o 
   2   1   2     1397.19     1363.90      6.30 o 
   3   1   2      249.66      289.68      1.56 o 
   4   1   2      721.93      860.77      4.09 o 
   5   1   2       24.06       24.36      0.33 o 
   6   1   2      381.37      392.88      2.18 o 
   7   1   2      189.44      165.33      1.17 o 
   8   1   2     1018.90     1055.79      6.47 o 
   9   1   2      469.45      447.43      3.13 o 
  10   1   2        2.10        1.16      0.43 o 
  11   1   2        7.18        6.69      0.56 o 
  12   1   2       25.75       26.79      0.92 o 
  13   1   2       41.57       47.59      1.36 o 
  14   1   2        6.91        6.35      0.91 o 
  15   1   2        5.46        2.37      0.77 o 
  16   1   2       14.35        9.80      1.29 o 
  17   1   2        1.09       -1.94      1.94 o 
 -19   2   2        6.01        0.88      3.70 o 
 -18   2   2        1.17       -1.59      1.68 o 
 -17   2   2       15.42       14.78      2.05 o 
 -16   2   2        1.07       -1.39      1.39 o 
 -15   2   2       16.12       14.16      1.72 o 
 -14   2   2        4.12        3.64      1.30 o 
 -13   2   2        1.92        2.12      0.61 o 
 -12   2   2        4.89        7.60      0.60 o 
 -11   2   2      328.02      333.10      2.63 o 
 -10   2   2       13.94        9.18      0.40 o 
  -9   2   2       75.89       66.60      0.58 o 
  -8   2   2       78.81       90.95      0.66 o 
  -7   2   2      406.03      467.35      2.09 o 
  -6   2   2       24.41       24.79      0.28 o 
  -5   2   2      208.23      205.89      0.91 o 
  -4   2   2      102.92      106.90      0.54 o 
  -3   2   2      848.67      878.28      3.76 o 
  -2   2   2      177.46      187.28      1.19 o 
  -1   2   2     2486.48     2662.52     16.08 o 
   0   2   2      137.29      151.32      1.04 o 
   1   2   2     1568.64     1696.97      9.19 o 
   2   2   2       26.03       25.49      0.33 o 
   3   2   2      751.86      873.14      4.10 o 
   4   2   2      968.05     1079.75      4.97 o 
   5   2   2      124.96      140.07      0.87 o 
   6   2   2      347.21      334.44      1.80 o 
   7   2   2       43.09       49.84      0.53 o 
   8   2   2       20.03       14.15      0.37 o 
   9   2   2      151.42      143.46      1.29 o 
  10   2   2       50.64       60.09      0.95 o 
  11   2   2        7.17        6.40      0.50 o 
  12   2   2       44.19       42.96      1.01 o 
  13   2   2        3.49        1.91      0.48 o 
  14   2   2       27.76       29.00      1.68 o 
  15   2   2       17.69       19.67      2.13 o 
  16   2   2        4.90        4.17      2.42 o 
  17   2   2        0.00       -2.14      2.14 o 
 -18   3   2       13.98       20.47      2.34 o 
 -17   3   2       10.36        7.56      1.28 o 
 -16   3   2       14.87       15.54      1.99 o 
 -15   3   2        9.01        9.23      1.75 o 
 -14   3   2        0.03        0.01      1.03 o 
 -13   3   2        3.29        2.32      0.87 o 
 -12   3   2        0.02       -0.54      0.54 o 
 -11   3   2        1.16       -0.42      0.42 o 
 -10   3   2       81.12       75.24      0.93 o 
  -9   3   2        1.45        0.13      0.22 o 
  -8   3   2      177.01      151.00      0.92 o 
  -7   3   2      350.69      346.02      1.60 o 
  -6   3   2       24.53       32.34      0.35 o 
  -5   3   2      756.89      855.66      4.39 o 
  -4   3   2     3419.06     3780.18     18.76 o 
  -3   3   2     2714.97     3012.80     17.48 o 
  -2   3   2       50.52       59.63      0.60 o 
  -1   3   2       42.71       57.35      0.74 o 
   0   3   2     2588.61     2784.73     26.15 o 
   1   3   2     1064.79     1142.09      7.40 o 
   2   3   2     2126.87     2302.64     11.79 o 
   3   3   2        0.37        0.80      0.21 o 
   4   3   2       59.28       56.02      0.49 o 
   5   3   2       36.51       33.96      0.41 o 
   6   3   2     1408.35     1443.93      6.87 o 
   7   3   2      126.71      135.86      1.04 o 
   8   3   2      908.37      850.86      5.37 o 
   9   3   2       61.57       53.63      0.98 o 
  10   3   2       12.76       12.64      0.63 o 
  11   3   2       45.40       42.97      1.47 o 
  12   3   2       76.19       71.25      2.34 o 
  13   3   2      107.68      106.70      2.94 o 
  14   3   2        0.34       -0.02      1.10 o 
  15   3   2       20.80       18.69      2.16 o 
  16   3   2        0.52       -1.57      1.57 o 
 -18   4   2        0.92        0.63      1.79 o 
 -17   4   2        0.00       -1.82      1.82 o 
 -16   4   2        1.91        2.99      1.64 o 
 -15   4   2       55.39       51.65      2.82 o 
 -14   4   2      156.16      169.38      3.39 o 
 -13   4   2       30.87       35.31      1.20 o 
 -12   4   2       26.80       26.90      0.88 o 
 -11   4   2       37.49       41.45      0.95 o 
 -10   4   2       32.57       36.73      0.70 o 
  -9   4   2      438.55      409.87      2.47 o 
  -8   4   2      637.04      605.02      3.14 o 
  -7   4   2       18.81       19.03      0.33 o 
  -6   4   2      278.22      279.24      1.81 o 
  -5   4   2      692.23      677.42      3.74 o 
  -4   4   2      176.92      180.21      1.20 o 
  -3   4   2      379.14      391.70      3.03 o 
  -2   4   2     1123.98     1175.33      9.32 o 
  -1   4   2       77.22       78.74      1.22 o 
   0   4   2        0.98        0.12      0.23 o 
   1   4   2     1100.54     1112.46     10.61 o 
   2   4   2      659.56      657.47      6.15 o 
   3   4   2      946.12      960.95      5.09 o 
   4   4   2      922.19      954.88      5.21 o 
   5   4   2        0.77        0.90      0.14 o 
   6   4   2      583.18      566.34      3.20 o 
   7   4   2      123.22      130.51      1.06 o 
   8   4   2        5.37        7.66      0.43 o 
   9   4   2        0.58       -0.26      0.40 o 
  10   4   2       48.51       48.67      1.00 o 
  11   4   2       34.75       28.81      1.03 o 
  12   4   2       44.15       50.73      1.67 o 
  13   4   2      100.16      106.79      3.00 o 
  14   4   2        0.12        1.28      1.77 o 
  15   4   2        2.69        2.07      1.56 o 
  16   4   2       14.05       19.20      2.26 o 
 -17   5   2        0.45       -0.71      1.01 o 
 -16   5   2        0.26       -0.47      0.97 o 
 -15   5   2        0.66       -0.80      0.80 o 
 -14   5   2       19.13       19.57      1.12 o 
 -13   5   2       23.99       28.41      1.07 o 
 -12   5   2       13.82       18.11      0.99 o 
 -11   5   2        0.38       -0.44      0.44 o 
 -10   5   2       13.90       21.83      0.58 o 
  -9   5   2       10.54       19.22      0.41 o 
  -8   5   2       84.11       89.25      0.81 o 
  -7   5   2        3.89        2.47      0.22 o 
  -6   5   2      250.55      244.30      1.87 o 
  -5   5   2       24.17       22.95      0.45 o 
  -4   5   2      402.75      404.71      3.28 o 
  -3   5   2       67.32       67.62      0.81 o 
  -2   5   2      167.86      149.03      1.65 o 
  -1   5   2        1.55        4.77      0.44 o 
   0   5   2      316.82      348.95      3.19 o 
   1   5   2      518.08      527.19      5.68 o 
   2   5   2       62.14       66.60      1.03 o 
   3   5   2        9.84        8.18      0.38 o 
   4   5   2        2.50        1.07      0.27 o 
   5   5   2       12.81       12.46      0.38 o 
   6   5   2       18.75       15.62      0.57 o 
   7   5   2        2.77        0.15      0.25 o 
   8   5   2       35.93       39.55      0.65 o 
   9   5   2        3.29        1.30      0.48 o 
  10   5   2       73.29       80.84      1.29 o 
  11   5   2       30.54       36.88      1.08 o 
  12   5   2       25.92       24.24      1.12 o 
  13   5   2       72.43       85.78      2.03 o 
  14   5   2       16.55       17.75      1.26 o 
  15   5   2        1.49       -0.98      0.98 o 
 -17   6   2        3.19        1.36      2.10 o 
 -16   6   2        0.00       -0.79      1.60 o 
 -15   6   2        0.47       -0.96      1.30 o 
 -14   6   2        0.21       -1.19      1.19 o 
 -13   6   2       41.93       45.86      1.66 o 
 -12   6   2       21.09       17.74      1.10 o 
 -11   6   2        9.90       14.82      0.87 o 
 -10   6   2        0.01       -0.42      0.42 o 
  -9   6   2       48.10       49.00      0.73 o 
  -8   6   2        9.07        9.51      0.36 o 
  -7   6   2       10.34       11.86      0.46 o 
  -6   6   2       19.11       16.81      0.46 o 
  -5   6   2      156.97      139.20      1.23 o 
  -4   6   2      118.00      110.75      1.24 o 
  -3   6   2       63.40       65.67      0.86 o 
  -2   6   2        3.48        0.91      0.34 o 
  -1   6   2      128.06      124.47      3.23 o 
   0   6   2       48.63       40.31      0.79 o 
   1   6   2       57.99       56.07      1.14 o 
   2   6   2       75.37       81.53      1.23 o 
   3   6   2      349.53      354.61      3.66 o 
   4   6   2      191.90      182.41      2.14 o 
   5   6   2        8.37        4.54      0.45 o 
   6   6   2        1.70        2.41      0.41 o 
   7   6   2        3.04        0.23      0.30 o 
   8   6   2       10.12        9.23      0.48 o 
   9   6   2        3.86        4.94      0.80 o 
  10   6   2        8.73        4.92      0.73 o 
  11   6   2       16.23       12.80      0.98 o 
  12   6   2        7.46        5.94      0.71 o 
  13   6   2        0.02       -0.72      0.72 o 
  14   6   2        0.37       -1.46      1.46 o 
  15   6   2        8.22        7.73      3.16 o 
 -16   7   2        0.26       -1.32      1.32 o 
 -15   7   2        1.14       -0.07      1.25 o 
 -14   7   2        1.26        1.26      1.00 o 
 -13   7   2        0.17       -0.32      0.78 o 
 -12   7   2        9.08        7.58      0.87 o 
 -11   7   2       31.78       26.64      1.18 o 
 -10   7   2       56.50       54.58      0.94 o 
  -9   7   2       11.10       12.28      0.44 o 
  -8   7   2      113.42      103.41      1.67 o 
  -7   7   2        1.67        0.75      0.43 o 
  -6   7   2       69.36       61.91      0.92 o 
  -5   7   2       19.46       18.55      0.54 o 
  -4   7   2        3.75        5.62      0.42 o 
  -3   7   2       18.06       17.35      0.64 o 
  -2   7   2       55.97       56.87      1.13 o 
  -1   7   2        3.68        3.73      0.46 o 
   0   7   2       69.27       81.21      2.20 o 
   1   7   2        0.24        0.28      0.63 o 
   2   7   2      134.09      133.54      2.83 o 
   3   7   2        0.21        1.35      0.37 o 
   4   7   2       45.09       47.95      0.80 o 
   5   7   2        2.99        3.89      0.45 o 
   6   7   2       32.96       36.77      0.94 o 
   7   7   2        0.04       -0.29      0.29 o 
   8   7   2       19.20       14.88      0.62 o 
   9   7   2        0.74        1.65      0.59 o 
  10   7   2        0.01       -0.66      0.66 o 
  11   7   2        0.69        1.91      1.01 o 
  12   7   2       13.48        9.24      1.21 o 
  13   7   2       14.46       14.31      1.71 o 
  14   7   2        0.10       -0.32      2.22 o 
 -15   8   2        5.64        5.49      1.89 o 
 -14   8   2        1.46        0.54      1.17 o 
 -13   8   2       20.58       20.47      1.38 o 
 -12   8   2       20.59       19.95      1.26 o 
 -11   8   2       11.34        9.97      1.22 o 
 -10   8   2       10.59       11.68      0.62 o 
  -9   8   2       15.04       11.95      0.42 o 
  -8   8   2      109.71      112.40      1.79 o 
  -7   8   2        0.11       -0.24      0.54 o 
  -6   8   2       61.79       62.82      1.10 o 
  -5   8   2       71.80       75.26      1.14 o 
  -4   8   2        0.93        1.75      0.47 o 
  -3   8   2       21.05       20.27      0.83 o 
  -2   8   2       33.26       33.33      0.82 o 
  -1   8   2       46.41       44.82      0.88 o 
   0   8   2      308.19      303.51      4.68 o 
   1   8   2      248.39      245.48      5.75 o 
   2   8   2       34.79       32.98      1.43 o 
   3   8   2       41.02       45.04      1.33 o 
   4   8   2      113.71      111.35      1.51 o 
   5   8   2       17.38       15.31      0.65 o 
   6   8   2       53.60       57.28      1.17 o 
   7   8   2       94.52       92.61      1.42 o 
   8   8   2       50.36       48.07      0.96 o 
   9   8   2        0.01       -0.45      0.66 o 
  10   8   2        7.06        7.11      0.97 o 
  11   8   2        2.17        1.34      0.94 o 
  12   8   2       13.52       14.29      1.33 o 
  13   8   2       15.95       16.44      1.81 o 
 -14   9   2        0.86       -0.10      1.20 o 
 -13   9   2       12.84       12.54      1.44 o 
 -12   9   2       21.29       24.78      1.41 o 
 -11   9   2        0.73       -0.02      0.79 o 
 -10   9   2       90.88       99.56      2.22 o 
  -9   9   2       51.68       55.10      0.83 o 
  -8   9   2       25.40       24.76      1.12 o 
  -7   9   2       10.64       12.81      0.75 o 
  -6   9   2      126.86      133.32      2.56 o 
  -5   9   2       14.31       18.42      0.86 o 
  -4   9   2       46.48       43.35      1.17 o 
  -3   9   2       44.97       47.29      1.13 o 
  -2   9   2        0.12       -0.32      0.35 o 
  -1   9   2       10.11       10.07      0.55 o 
   0   9   2       13.95       12.93      0.96 o 
   1   9   2       12.59       14.23      1.07 o 
   2   9   2       36.27       37.50      1.16 o 
   3   9   2       29.37       25.16      1.73 o 
   4   9   2        1.23        2.37      0.51 o 
   5   9   2        9.57       10.71      0.61 o 
   6   9   2       15.66       15.06      0.88 o 
   7   9   2        1.61        0.17      0.57 o 
   8   9   2       15.84       19.08      0.65 o 
   9   9   2        0.21       -0.23      0.84 o 
  10   9   2       25.46       28.53      1.41 o 
  11   9   2        8.39       10.50      1.38 o 
  12   9   2        1.64        1.80      1.27 o 
 -12  10   2        6.14        6.24      1.18 o 
 -11  10   2        0.20        0.12      0.95 o 
 -10  10   2        0.96        1.73      0.74 o 
  -9  10   2        0.29       -0.40      0.40 o 
  -8  10   2        0.68       -0.57      0.57 o 
  -7  10   2        0.33       -0.18      0.56 o 
  -6  10   2        0.11       -0.06      0.51 o 
  -5  10   2        5.05        4.47      0.61 o 
  -4  10   2        1.18        1.33      0.50 o 
  -3  10   2       16.83       17.46      0.83 o 
  -2  10   2        1.29        0.56      0.48 o 
  -1  10   2        0.70       -0.06      0.45 o 
   0  10   2        4.82        4.45      0.51 o 
   1  10   2        0.10       -0.86      0.86 o 
   2  10   2        0.01       -0.66      0.66 o 
   3  10   2        0.03       -0.66      0.66 o 
   4  10   2        0.48        0.30      0.53 o 
   5  10   2       25.02       26.29      0.88 o 
   6  10   2       46.68       53.78      1.35 o 
   7  10   2        5.73        5.62      0.65 o 
   8  10   2        3.17        2.78      0.54 o 
   9  10   2        1.74        1.82      0.95 o 
  10  10   2        1.24        0.42      1.03 o 
  11  10   2        0.69       -1.55      1.55 o 
 -11  11   2        4.49        3.25      3.85 o 
 -10  11   2       21.78       26.35      1.43 o 
  -9  11   2       10.24       12.76      0.99 o 
  -8  11   2       11.60       12.10      1.38 o 
  -7  11   2        6.37        4.11      0.68 o 
  -6  11   2        0.01       -0.59      0.59 o 
  -5  11   2        8.12        7.93      0.64 o 
  -4  11   2       17.44       18.22      0.85 o 
  -3  11   2        1.71        1.60      0.59 o 
  -2  11   2        0.93        0.45      0.46 o 
  -1  11   2       18.91       18.81      0.82 o 
   0  11   2        9.36        7.86      0.72 o 
   1  11   2        1.26        1.08      0.93 o 
   2  11   2        8.03        8.74      0.95 o 
   3  11   2       10.81       10.62      1.04 o 
   4  11   2        0.23       -0.23      0.58 o 
   5  11   2        9.51       10.05      0.73 o 
   6  11   2        2.80        0.65      0.78 o 
   7  11   2        0.18       -0.23      1.10 o 
   8  11   2        3.28        3.95      0.85 o 
   9  11   2        0.19       -0.75      1.36 o 
  -8  12   2        7.28        5.95      1.56 o 
  -7  12   2        0.04       -1.21      2.52 o 
  -6  12   2        2.89        0.40      1.64 o 
  -5  12   2        9.25        9.38      1.04 o 
  -4  12   2        3.89        3.48      1.45 o 
  -3  12   2       20.63       23.75      2.06 o 
  -2  12   2        2.55        2.62      0.73 o 
  -1  12   2       17.43       18.40      1.09 o 
   0  12   2        9.46        9.28      1.09 o 
   1  12   2        3.88        3.55      0.82 o 
   2  12   2        0.13       -0.33      0.91 o 
   3  12   2        8.04        8.90      1.24 o 
   4  12   2        7.32        8.50      1.33 o 
   5  12   2        1.43        1.31      2.10 o 
   6  12   2        1.70        2.00      1.26 o 
  -4  13   2        3.67        4.22      1.70 o 
  -3  13   2        0.06       -0.85      0.85 o 
   0  13   2        8.63        8.13      1.14 o 
   1  13   2        1.18        3.15      1.62 o 
   2  13   2        1.72        3.17      1.70 o 
 -19   1   3        4.57        6.63      1.18 o 
 -18   1   3       13.00        9.40      1.55 o 
 -17   1   3       32.93       36.82      1.99 o 
 -16   1   3        2.71        0.65      0.92 o 
 -15   1   3        2.19       -0.26      0.81 o 
 -14   1   3        9.91        9.24      0.77 o 
 -13   1   3       36.83       38.74      1.51 o 
 -12   1   3        4.33        2.82      0.58 o 
 -11   1   3       68.04       52.94      1.04 o 
 -10   1   3       16.24       16.32      0.47 o 
  -9   1   3      431.65      441.54      2.46 o 
  -8   1   3     1118.98     1187.54      5.25 o 
  -7   1   3       24.66       38.78      0.39 o 
  -6   1   3     2574.38     2861.38     10.47 o 
  -5   1   3      566.95      586.13      2.23 o 
  -4   1   3      144.65      123.95      0.64 o 
  -3   1   3       12.11       10.69      0.16 o 
  -2   1   3      537.11      566.87      2.54 o 
  -1   1   3       57.21       59.75      0.39 o 
   0   1   3      508.73      502.54      2.31 o 
   1   1   3     1565.11     1611.78      7.60 o 
   2   1   3        5.12        3.82      0.13 o 
   3   1   3     1378.95     1428.28      6.81 o 
   4   1   3     1194.67     1265.68      5.96 o 
   5   1   3        1.85        0.25      0.16 o 
   6   1   3      584.13      556.18      3.14 o 
   7   1   3     1166.63     1142.30      6.47 o 
   8   1   3       51.60       47.46      0.88 o 
   9   1   3      195.03      187.08      1.88 o 
  10   1   3       58.52       59.20      1.11 o 
  11   1   3       16.42       15.57      0.70 o 
  12   1   3        0.17       -0.65      0.65 o 
  13   1   3       57.96       60.60      1.34 o 
  14   1   3       22.67       20.50      1.03 o 
  15   1   3       13.87       16.02      1.41 o 
  16   1   3       10.54        9.68      1.33 o 
 -19   2   3        0.01        2.63      3.72 o 
 -18   2   3        0.20        2.60      2.48 o 
 -17   2   3        0.34       -1.69      1.69 o 
 -16   2   3        7.45        5.33      0.96 o 
 -15   2   3       79.76       88.24      2.21 o 
 -14   2   3       12.39       17.82      1.00 o 
 -13   2   3       26.35       25.88      0.99 o 
 -12   2   3        6.62        1.64      0.47 o 
 -11   2   3      381.44      360.18      2.90 o 
 -10   2   3       59.59       59.00      0.73 o 
  -9   2   3      113.77      101.29      0.79 o 
  -8   2   3       47.36       52.08      0.46 o 
  -7   2   3      143.70      122.37      0.71 o 
  -6   2   3      523.43      579.14      2.40 o 
  -5   2   3      368.83      365.32      1.57 o 
  -4   2   3     2836.45     3084.29     11.70 o 
  -3   2   3    10740.75    11309.41     45.81 o 
  -2   2   3      357.89      393.53      1.92 o 
  -1   2   3     2230.58     2380.02     11.69 o 
   0   2   3      446.98      476.64      2.61 o 
   1   2   3       14.83       11.78      0.30 o 
   2   2   3      340.28      339.00      1.76 o 
   3   2   3      583.85      563.53      2.89 o 
   4   2   3        2.60       -0.06      0.12 o 
   5   2   3      156.83      135.43      0.88 o 
   6   2   3      294.06      278.57      1.62 o 
   7   2   3      162.41      174.18      1.30 o 
   8   2   3       25.63       24.14      0.52 o 
   9   2   3      363.64      353.77      2.57 o 
  10   2   3       28.63       22.06      0.73 o 
  11   2   3        6.07        6.02      0.50 o 
  12   2   3       31.50       31.29      1.37 o 
  13   2   3        2.49        2.44      1.27 o 
  14   2   3        4.97        4.97      1.57 o 
  15   2   3        3.18        1.73      1.69 o 
  16   2   3        0.12       -0.82      1.68 o 
 -19   3   3        0.41        2.48      2.54 o 
 -18   3   3        9.19       13.39      1.43 o 
 -17   3   3        0.91       -0.84      1.09 o 
 -16   3   3        0.45       -1.05      1.05 o 
 -15   3   3        0.72       -1.33      1.33 o 
 -14   3   3       27.18       33.96      1.72 o 
 -13   3   3       62.51       71.82      1.74 o 
 -12   3   3       44.32       50.37      1.12 o 
 -11   3   3       15.74       15.48      0.75 o 
 -10   3   3      277.40      292.52      2.05 o 
  -9   3   3        4.13        5.15      0.26 o 
  -8   3   3      263.14      262.19      1.33 o 
  -7   3   3       48.92       35.52      0.41 o 
  -6   3   3      502.97      562.73      2.39 o 
  -5   3   3      147.74      132.03      0.73 o 
  -4   3   3      133.59      130.28      0.87 o 
  -3   3   3      275.50      288.16      2.13 o 
  -2   3   3      536.93      659.17      4.63 o 
  -1   3   3       13.29        8.73      0.21 o 
   0   3   3      413.51      486.35      2.45 o 
   1   3   3     1298.97     1343.93      6.95 o 
   2   3   3     1453.67     1647.34      8.74 o 
   3   3   3        5.84        3.69      0.15 o 
   4   3   3      682.32      721.47      3.82 o 
   5   3   3       26.60       12.16      0.29 o 
   6   3   3       17.45       10.36      0.31 o 
   7   3   3       84.97       73.64      0.83 o 
   8   3   3       44.00       46.98      0.92 o 
   9   3   3        8.89        5.73      0.54 o 
  10   3   3        2.92        3.60      0.61 o 
  11   3   3       15.83       14.25      1.17 o 
  12   3   3        7.82        8.31      1.39 o 
  13   3   3        0.27       -1.12      1.12 o 
  14   3   3       24.85       28.61      2.07 o 
  15   3   3        0.28       -1.40      1.40 o 
  16   3   3        3.37        4.49      1.90 o 
 -18   4   3        0.07       -1.67      1.67 o 
 -17   4   3       13.62       14.92      2.09 o 
 -16   4   3       28.68       29.45      1.88 o 
 -15   4   3       60.14       69.22      2.11 o 
 -14   4   3       10.19        9.74      0.97 o 
 -13   4   3        5.05        2.83      0.65 o 
 -12   4   3        6.41        9.53      0.63 o 
 -11   4   3        9.58        8.55      0.58 o 
 -10   4   3        6.37        6.82      0.41 o 
  -9   4   3       91.79       83.05      0.80 o 
  -8   4   3      190.93      183.86      1.18 o 
  -7   4   3      265.88      300.99      1.63 o 
  -6   4   3       75.64       75.97      0.64 o 
  -5   4   3        9.26       12.73      0.36 o 
  -4   4   3      262.34      255.68      1.74 o 
  -3   4   3      103.83      100.88      0.92 o 
  -2   4   3      137.86      145.05      1.16 o 
  -1   4   3      906.18      967.46      7.77 o 
   0   4   3        0.01        0.04      0.17 o 
   1   4   3     1703.38     1862.69     13.50 o 
   2   4   3      201.92      193.39      1.19 o 
   3   4   3      206.21      203.10      1.32 o 
   4   4   3       16.45       16.84      0.43 o 
   5   4   3        7.76        7.50      0.28 o 
   6   4   3      142.23      159.38      1.17 o 
   7   4   3      124.44      122.86      1.11 o 
   8   4   3        8.12       11.34      0.53 o 
   9   4   3       17.32       11.45      0.61 o 
  10   4   3       66.18       68.16      1.34 o 
  11   4   3       47.14       51.16      1.62 o 
  12   4   3       45.53       54.90      1.78 o 
  13   4   3       28.62       32.85      2.31 o 
  14   4   3       70.37       89.59      2.97 o 
  15   4   3        2.62        1.31      1.76 o 
 -18   5   3       17.09       15.43      1.31 o 
 -17   5   3        6.78        5.57      1.12 o 
 -16   5   3        8.37        6.94      1.01 o 
 -15   5   3        3.53        2.36      0.95 o 
 -14   5   3        1.44        1.68      0.79 o 
 -13   5   3        1.07        0.89      0.61 o 
 -12   5   3       59.11       57.27      1.19 o 
 -11   5   3        0.51       -0.16      0.43 o 
 -10   5   3        8.65        8.76      0.42 o 
  -9   5   3       28.16       30.17      0.55 o 
  -8   5   3      282.80      254.22      1.63 o 
  -7   5   3       90.72       80.99      0.74 o 
  -6   5   3        8.79        8.29      0.32 o 
  -5   5   3       12.70       12.01      0.31 o 
  -4   5   3      140.90      153.24      1.27 o 
  -3   5   3        3.16        2.94      0.21 o 
  -2   5   3      478.37      521.00      3.73 o 
  -1   5   3      599.77      618.54      5.13 o 
   0   5   3       10.85        9.09      0.63 o 
   1   5   3        0.75        1.21      0.20 o 
   2   5   3       44.35       44.68      0.65 o 
   3   5   3      177.72      177.52      1.33 o 
   4   5   3        3.87        3.53      0.26 o 
   5   5   3       71.41       76.70      0.70 o 
   6   5   3        4.18        2.36      0.25 o 
   7   5   3      126.62      118.55      1.06 o 
   8   5   3       33.23       24.88      0.71 o 
   9   5   3       14.59       16.08      0.72 o 
  10   5   3       24.60       22.29      0.86 o 
  11   5   3       54.15       56.80      1.38 o 
  12   5   3       17.88       17.99      1.18 o 
  13   5   3       44.73       46.79      1.88 o 
  14   5   3        0.42       -0.93      0.93 o 
  15   5   3        0.00       -1.00      1.00 o 
 -17   6   3        0.17        0.60      2.03 o 
 -16   6   3        8.33        7.37      1.58 o 
 -15   6   3        4.81        4.28      1.42 o 
 -14   6   3       31.82       31.47      1.60 o 
 -13   6   3      119.74      125.41      2.48 o 
 -12   6   3      103.10      104.93      2.12 o 
 -11   6   3       15.85       17.90      0.95 o 
 -10   6   3      235.95      226.55      1.94 o 
  -9   6   3       29.03       31.27      0.66 o 
  -8   6   3      122.26      106.72      1.09 o 
  -7   6   3       71.83       73.95      1.25 o 
  -6   6   3       41.41       47.04      0.66 o 
  -5   6   3       62.43       66.57      0.72 o 
  -4   6   3      312.48      323.86      2.38 o 
  -3   6   3      895.86      912.45      6.21 o 
  -2   6   3      702.78      687.22      5.64 o 
  -1   6   3     1015.23      991.04      8.62 o 
   0   6   3       91.60      101.42      1.68 o 
   1   6   3        8.28       12.28      0.85 o 
   2   6   3      199.50      216.73      2.13 o 
   3   6   3      674.47      609.05      4.88 o 
   4   6   3       14.35        8.64      0.44 o 
   5   6   3      152.21      146.30      1.67 o 
   6   6   3        3.68        3.23      0.28 o 
   7   6   3       14.43       16.28      0.47 o 
   8   6   3      274.05      292.32      4.10 o 
   9   6   3      126.06      123.69      2.14 o 
  10   6   3        0.60       -0.69      0.69 o 
  11   6   3       45.06       48.15      1.74 o 
  12   6   3        8.35        7.20      0.91 o 
  13   6   3        0.26       -0.75      0.75 o 
  14   6   3       16.82       17.61      2.05 o 
 -16   7   3        1.47        0.63      1.94 o 
 -15   7   3        0.56        2.74      1.29 o 
 -14   7   3       19.86       25.42      1.41 o 
 -13   7   3        1.53        2.22      0.84 o 
 -12   7   3       25.14       23.92      1.51 o 
 -11   7   3       17.20       22.05      1.00 o 
 -10   7   3       41.61       48.09      0.85 o 
  -9   7   3        5.34        2.53      0.37 o 
  -8   7   3      296.82      307.85      4.53 o 
  -7   7   3      155.30      161.13      2.13 o 
  -6   7   3        5.93        3.97      0.42 o 
  -5   7   3        7.29        7.43      0.36 o 
  -4   7   3      345.28      324.68      3.07 o 
  -3   7   3      157.15      144.95      1.58 o 
  -2   7   3      144.51      142.52      1.65 o 
  -1   7   3      483.71      443.25      4.25 o 
   0   7   3        1.83        1.87      0.53 o 
   1   7   3      336.77      306.23      4.48 o 
   2   7   3      207.36      204.61      2.07 o 
   3   7   3       22.18       24.37      0.58 o 
   4   7   3       44.76       51.21      0.98 o 
   5   7   3       49.96       43.49      0.93 o 
   6   7   3       12.35       14.91      0.51 o 
   7   7   3        5.65        5.04      0.45 o 
   8   7   3        0.15       -0.68      0.68 o 
   9   7   3        3.47        2.93      0.74 o 
  10   7   3        2.52        4.11      0.79 o 
  11   7   3        6.66        5.63      1.39 o 
  12   7   3        6.04       11.45      1.58 o 
  13   7   3       12.48       15.07      1.78 o 
 -15   8   3        1.39        2.94      1.77 o 
 -14   8   3        0.44       -0.67      1.12 o 
 -13   8   3        0.36       -0.73      0.92 o 
 -12   8   3        9.08       11.63      1.10 o 
 -11   8   3       84.42       82.27      1.74 o 
 -10   8   3        5.08        2.40      0.45 o 
  -9   8   3        0.01       -0.38      0.38 o 
  -8   8   3       98.65      103.72      2.37 o 
  -7   8   3      223.07      221.94      4.02 o 
  -6   8   3        0.09        0.03      0.41 o 
  -5   8   3       86.28       83.21      1.12 o 
  -4   8   3        5.13        5.40      0.50 o 
  -3   8   3       10.33        7.83      0.61 o 
  -2   8   3        0.00       -0.47      0.47 o 
  -1   8   3       11.99       12.46      0.54 o 
   0   8   3        0.72       -0.15      0.56 o 
   1   8   3       58.98       61.39      1.49 o 
   2   8   3        3.98        3.05      0.38 o 
   3   8   3        2.26        1.68      0.42 o 
   4   8   3       14.90       14.42      0.56 o 
   5   8   3       73.34       65.69      1.15 o 
   6   8   3      118.60      111.91      1.64 o 
   7   8   3       31.45       32.06      0.70 o 
   8   8   3       24.55       26.01      1.16 o 
   9   8   3       20.58       23.05      1.10 o 
  10   8   3        3.02        1.72      0.90 o 
  11   8   3        8.89       12.72      1.38 o 
  12   8   3        5.19        3.43      1.39 o 
  13   8   3       14.94       15.72      3.29 o 
 -14   9   3        9.91        7.71      1.42 o 
 -13   9   3        5.78        5.43      1.12 o 
 -12   9   3       15.97       17.00      1.24 o 
 -11   9   3        0.10       -0.76      0.76 o 
 -10   9   3        0.02       -0.33      0.54 o 
  -9   9   3        8.11        8.08      0.64 o 
  -8   9   3        4.13        4.73      0.70 o 
  -7   9   3        1.15        0.88      0.55 o 
  -6   9   3       40.79       37.14      0.97 o 
  -5   9   3       39.16       37.84      0.94 o 
  -4   9   3       36.27       39.22      1.15 o 
  -3   9   3        0.14        0.39      0.43 o 
  -2   9   3        0.02       -0.19      0.48 o 
  -1   9   3        4.58        4.55      0.50 o 
   0   9   3       17.23       16.53      0.72 o 
   1   9   3       67.57       62.90      1.80 o 
   2   9   3       11.54       10.26      0.50 o 
   3   9   3        5.70        6.31      0.54 o 
   4   9   3        3.58        2.50      0.46 o 
   5   9   3        0.68       -0.48      0.48 o 
   6   9   3       88.28       90.01      1.51 o 
   7   9   3       11.73       11.31      0.50 o 
   8   9   3       30.85       26.32      1.32 o 
   9   9   3        0.16        0.89      0.81 o 
  10   9   3       19.15       18.33      1.30 o 
  11   9   3        6.42        5.05      1.32 o 
 -13  10   3        2.47        1.99      1.91 o 
 -12  10   3       22.69       25.09      1.63 o 
 -11  10   3       12.02       13.61      1.09 o 
 -10  10   3        1.23        0.06      0.65 o 
  -9  10   3       12.92       14.23      0.83 o 
  -8  10   3        0.63       -0.62      0.62 o 
  -7  10   3        0.06       -0.53      0.59 o 
  -6  10   3        0.08       -0.53      0.53 o 
  -5  10   3        8.31        9.39      0.61 o 
  -4  10   3        3.33        3.21      0.57 o 
  -3  10   3        0.58       -0.23      0.48 o 
  -2  10   3       11.96       12.91      0.63 o 
  -1  10   3       36.79       37.13      1.04 o 
   0  10   3        4.12        3.13      0.85 o 
   1  10   3        4.87        2.69      0.74 o 
   2  10   3        3.41        2.58      0.57 o 
   3  10   3        3.87        3.86      0.57 o 
   4  10   3        0.16        0.37      0.58 o 
   5  10   3       48.91       55.48      1.21 o 
   6  10   3       51.97       55.47      1.42 o 
   7  10   3        0.72        0.48      0.49 o 
   8  10   3        1.70        0.36      0.84 o 
   9  10   3       11.11       12.99      1.27 o 
  10  10   3       15.69       16.57      1.86 o 
 -11  11   3        5.56        7.35      1.76 o 
 -10  11   3        1.84        2.34      0.95 o 
  -9  11   3        2.31        2.00      0.57 o 
  -8  11   3        5.00        6.22      0.81 o 
  -7  11   3        0.20       -0.63      0.63 o 
  -6  11   3       23.01       22.34      0.95 o 
  -5  11   3       58.11       58.53      2.06 o 
  -4  11   3       13.82       14.29      0.66 o 
  -3  11   3        1.95        2.54      0.57 o 
  -2  11   3        5.29        8.02      0.60 o 
  -1  11   3        3.14        4.03      1.05 o 
   0  11   3       11.81       12.84      0.75 o 
   1  11   3       39.96       36.67      1.47 o 
   2  11   3        2.59        1.44      0.80 o 
   3  11   3        4.96        5.86      0.92 o 
   4  11   3       17.53       18.83      1.07 o 
   5  11   3        5.66        5.70      1.46 o 
   6  11   3        0.36        0.43      0.75 o 
   7  11   3        0.86       -0.07      0.61 o 
   8  11   3        0.01       -0.17      1.26 o 
  -9  12   3        0.04        1.43      1.93 o 
  -8  12   3        0.34       -0.80      1.26 o 
  -7  12   3        1.03       -0.28      1.67 o 
  -6  12   3        8.35        7.52      1.25 o 
  -5  12   3        2.36        2.27      1.87 o 
  -4  12   3        1.36        0.67      0.93 o 
  -3  12   3        4.07        5.53      0.96 o 
  -2  12   3        4.79        4.51      1.00 o 
  -1  12   3        0.70        0.61      0.70 o 
   0  12   3        0.14       -0.61      0.61 o 
   1  12   3        0.67        0.72      0.90 o 
   2  12   3        0.35        0.44      0.99 o 
   3  12   3        5.31        6.12      1.23 o 
   4  12   3       10.47       12.54      2.02 o 
   5  12   3        4.38        7.03      1.41 o 
   6  12   3        2.76        0.03      2.05 o 
  -4  13   3        0.79        2.79      1.64 o 
  -3  13   3       13.04       11.68      1.31 o 
  -1  13   3        0.88       -0.98      0.98 o 
   0  13   3        5.19        5.77      1.79 o 
   1  13   3       11.94       14.02      2.22 o 
 -19   0   4       11.80       11.81      4.36 o 
 -18   0   4       50.60       68.64      6.20 o 
 -17   0   4       29.78       35.27      4.72 o 
 -16   0   4       14.30       20.51      2.63 o 
 -15   0   4        1.55       -1.71      1.71 o 
 -14   0   4       23.01       21.58      2.28 o 
 -13   0   4        0.56       -1.11      1.11 o 
 -12   0   4       94.02       98.41      2.91 o 
 -11   0   4       62.71       70.98      1.64 o 
 -10   0   4     1321.96     1323.70      9.94 o 
  -9   0   4       29.11       22.15      0.59 o 
  -8   0   4     1497.21     1637.17     11.67 o 
  -7   0   4     1706.54     1819.75     11.97 o 
  -6   0   4      234.08      254.93      1.69 o 
  -5   0   4       34.94       32.36      0.43 o 
  -4   0   4     1138.63     1149.21      6.70 o 
  -3   0   4      502.48      554.63      3.29 o 
  -2   0   4     3380.19     3551.81     20.72 o 
  -1   0   4      150.41      126.15      1.07 o 
   0   0   4      243.06      249.73      1.93 o 
   1   0   4     1842.61     1972.84     13.46 o 
   2   0   4     2380.71     2532.88     17.30 o 
   3   0   4     2043.07     2370.65     18.44 o 
   4   0   4     1407.64     1369.25      9.16 o 
   5   0   4      469.68      510.32      6.24 o 
   6   0   4      133.20      112.70      1.48 o 
   7   0   4     1280.37     1305.12     13.28 o 
   8   0   4     1571.59     1502.27     15.22 o 
   9   0   4       33.01       37.32      1.19 o 
  10   0   4       39.23       35.56      2.20 o 
  11   0   4        2.65        2.17      0.97 o 
  12   0   4        2.05        3.20      1.25 o 
  13   0   4       12.95       11.16      1.54 o 
  14   0   4       69.33       74.25      2.60 o 
  15   0   4       27.83       21.72      1.65 o 
  16   0   4        7.66        8.92      1.02 o 
 -19   1   4        2.82       -0.34      2.69 o 
 -18   1   4        9.35        6.26      1.39 o 
 -17   1   4        0.50        1.43      1.08 o 
 -16   1   4       10.41       12.63      1.32 o 
 -15   1   4        6.66        9.36      1.19 o 
 -14   1   4        0.36        1.13      0.69 o 
 -13   1   4      101.47       90.62      1.76 o 
 -12   1   4      314.94      314.89      3.15 o 
 -11   1   4      344.09      329.33      2.82 o 
 -10   1   4      181.38      183.25      1.37 o 
  -9   1   4       40.96       44.30      0.52 o 
  -8   1   4      669.02      626.63      2.77 o 
  -7   1   4       96.42      122.79      0.70 o 
  -6   1   4      220.81      237.29      1.09 o 
  -5   1   4        4.73        5.79      0.15 o 
  -4   1   4     1524.85     1646.65      6.52 o 
  -3   1   4      128.62      134.87      0.72 o 
  -2   1   4     2892.99     3135.13     13.16 o 
  -1   1   4      941.21      942.04      4.26 o 
   0   1   4     1200.57     1245.57      5.92 o 
   1   1   4        8.91        9.81      0.21 o 
   2   1   4      983.98     1062.57      5.12 o 
   3   1   4      333.94      365.83      1.85 o 
   4   1   4       66.47       58.81      0.53 o 
   5   1   4        0.36       -0.22      0.22 o 
   6   1   4       79.70       57.87      0.77 o 
   7   1   4        7.25        2.58      0.39 o 
   8   1   4        0.61       -0.37      0.37 o 
   9   1   4       96.56      112.88      1.50 o 
  10   1   4        7.55        7.03      0.62 o 
  11   1   4        7.11        8.69      0.77 o 
  12   1   4       60.36       64.50      1.41 o 
  13   1   4       13.48       13.60      0.83 o 
  14   1   4       24.92       28.59      1.10 o 
  15   1   4        4.53        4.48      0.72 o 
  16   1   4       21.33       26.75      3.00 o 
 -19   2   4       12.52        6.67      2.81 o 
 -18   2   4        2.58       -0.35      2.62 o 
 -17   2   4        0.21       -0.67      0.67 o 
 -16   2   4       17.40       16.44      1.16 o 
 -15   2   4        2.02        0.47      0.77 o 
 -14   2   4        5.54        6.43      0.93 o 
 -13   2   4        0.40       -0.52      0.52 o 
 -12   2   4        0.14       -0.48      0.48 o 
 -11   2   4       19.39       16.37      0.58 o 
 -10   2   4       48.01       46.63      0.67 o 
  -9   2   4       26.58       30.95      0.45 o 
  -8   2   4        1.88        0.26      0.17 o 
  -7   2   4        6.21       13.13      0.24 o 
  -6   2   4       67.35       69.72      0.48 o 
  -5   2   4      206.05      250.32      1.24 o 
  -4   2   4      256.07      271.88      1.29 o 
  -3   2   4     1157.42     1313.06      5.80 o 
  -2   2   4      446.15      496.22      2.34 o 
  -1   2   4      858.64      909.92      4.47 o 
   0   2   4       47.66       60.70      0.46 o 
   1   2   4        0.01        0.69      0.12 o 
   2   2   4       13.65       13.95      0.23 o 
   3   2   4      741.85      823.20      4.14 o 
   4   2   4       28.65       43.47      0.45 o 
   5   2   4      497.12      493.13      2.60 o 
   6   2   4      697.96      672.75      3.97 o 
   7   2   4       44.79       55.95      0.74 o 
   8   2   4       20.36       19.68      0.70 o 
   9   2   4        5.58        3.93      0.42 o 
  10   2   4        8.31        5.77      0.58 o 
  11   2   4        1.83       -0.42      0.42 o 
  12   2   4      102.53      105.33      2.44 o 
  13   2   4        0.97        1.51      1.04 o 
  14   2   4        3.49        0.58      1.86 o 
  15   2   4        0.02       -1.11      1.70 o 
 -19   3   4        0.24       -3.08      3.08 o 
 -18   3   4        3.23        3.23      1.40 o 
 -17   3   4        9.79        9.15      2.75 o 
 -16   3   4       22.60       20.04      2.11 o 
 -15   3   4        4.16        4.14      1.12 o 
 -14   3   4        1.92        2.94      0.87 o 
 -13   3   4       81.71       76.55      1.56 o 
 -12   3   4       10.20       12.02      0.60 o 
 -11   3   4      114.55       98.73      1.23 o 
 -10   3   4      280.45      250.14      1.85 o 
  -9   3   4       14.74       11.59      0.33 o 
  -8   3   4        1.86        1.99      0.20 o 
  -7   3   4      536.41      565.57      2.59 o 
  -6   3   4     1505.14     1492.80      6.06 o 
  -5   3   4      158.62      169.53      0.86 o 
  -4   3   4       87.01      102.40      0.62 o 
  -3   3   4      118.26      125.42      0.72 o 
  -2   3   4       56.78       69.22      0.53 o 
  -1   3   4      418.30      455.54      2.45 o 
   0   3   4       21.83       37.54      0.40 o 
   1   3   4       47.34       50.41      0.51 o 
   2   3   4        0.64        2.11      0.15 o 
   3   3   4      374.66      359.41      2.10 o 
   4   3   4       16.79       21.75      0.32 o 
   5   3   4      859.27      807.58      4.01 o 
   6   3   4       27.86       22.30      0.51 o 
   7   3   4       24.84       17.67      0.59 o 
   8   3   4       51.65       48.61      0.98 o 
   9   3   4        0.09        0.02      0.49 o 
  10   3   4       21.37       18.63      1.20 o 
  11   3   4       13.54       10.78      1.36 o 
  12   3   4        7.19        3.28      1.24 o 
  13   3   4       27.17       32.32      2.43 o 
  14   3   4       16.41       21.40      1.92 o 
  15   3   4        3.04        2.58      1.64 o 
 -19   4   4        2.24        0.36      5.29 o 
 -18   4   4        8.53        8.56      1.95 o 
 -17   4   4       12.53       12.04      2.05 o 
 -16   4   4        0.14        0.18      1.15 o 
 -15   4   4        2.02        0.97      0.86 o 
 -14   4   4       19.13       16.26      0.84 o 
 -13   4   4        4.93        6.15      0.57 o 
 -12   4   4        0.87       -0.40      0.40 o 
 -11   4   4      157.12      160.27      1.70 o 
 -10   4   4       44.02       47.87      0.76 o 
  -9   4   4        1.35       -0.27      0.27 o 
  -8   4   4      175.87      168.16      1.14 o 
  -7   4   4        1.05       -0.16      0.16 o 
  -6   4   4      552.88      560.86      2.88 o 
  -5   4   4     1047.69     1161.79      6.13 o 
  -4   4   4      196.64      211.41      1.56 o 
  -3   4   4        2.07        2.87      0.25 o 
  -2   4   4       53.33       40.35      0.54 o 
  -1   4   4       16.67       11.24      0.25 o 
   0   4   4      505.60      509.08      2.87 o 
   1   4   4      297.78      320.71      1.93 o 
   2   4   4      237.81      245.73      1.51 o 
   3   4   4      119.06      109.05      0.83 o 
   4   4   4      653.10      610.36      3.41 o 
   5   4   4      435.18      411.18      2.41 o 
   6   4   4        0.69       -0.26      0.26 o 
   7   4   4      218.96      207.09      1.91 o 
   8   4   4       64.38       60.85      1.11 o 
   9   4   4       45.32       52.21      1.17 o 
  10   4   4      107.41      111.61      2.00 o 
  11   4   4        0.21       -1.11      1.11 o 
  12   4   4        2.06       -1.43      1.43 o 
  13   4   4        3.30        2.36      1.73 o 
  14   4   4       14.88       15.58      1.84 o 
  15   4   4        0.02       -1.53      2.36 o 
 -18   5   4        1.04       -0.21      1.01 o 
 -17   5   4        8.94        9.88      1.16 o 
 -16   5   4       11.25       13.74      1.09 o 
 -15   5   4      129.93      143.13      3.16 o 
 -14   5   4       76.44       83.58      1.94 o 
 -13   5   4        7.33        6.96      0.69 o 
 -12   5   4       20.38       24.83      0.90 o 
 -11   5   4       44.74       46.98      1.00 o 
 -10   5   4        7.88        7.31      0.39 o 
  -9   5   4       18.32       18.90      0.49 o 
  -8   5   4       59.30       55.34      0.63 o 
  -7   5   4        5.63        5.71      0.22 o 
  -6   5   4      137.84      155.49      1.34 o 
  -5   5   4      209.64      226.00      1.66 o 
  -4   5   4        5.26        8.17      0.40 o 
  -3   5   4      625.52      627.25      4.93 o 
  -2   5   4      292.32      271.85      2.19 o 
  -1   5   4      349.81      340.88      2.67 o 
   0   5   4     1379.33     1359.47      9.20 o 
   1   5   4      134.20      135.34      1.11 o 
   2   5   4      159.31      168.92      1.31 o 
   3   5   4       82.89       93.61      0.91 o 
   4   5   4        3.96        1.90      0.17 o 
   5   5   4       32.52       34.00      0.49 o 
   6   5   4       70.56       77.96      0.83 o 
   7   5   4       98.01       95.79      1.18 o 
   8   5   4        0.01       -0.45      0.45 o 
   9   5   4       52.85       62.03      1.27 o 
  10   5   4        8.06        8.33      0.77 o 
  11   5   4       48.54       58.27      1.57 o 
  12   5   4       82.47       96.12      2.16 o 
  13   5   4       11.62       13.10      1.30 o 
  14   5   4        0.01       -0.51      1.56 o 
 -17   6   4        0.77       -1.93      1.93 o 
 -16   6   4        1.45        1.43      1.44 o 
 -15   6   4        4.94        2.12      1.35 o 
 -14   6   4        1.17        1.80      0.98 o 
 -13   6   4       23.91       29.36      1.33 o 
 -12   6   4       10.80        8.71      0.90 o 
 -11   6   4        0.84        0.15      0.50 o 
 -10   6   4      213.60      228.72      1.95 o 
  -9   6   4      187.17      195.15      1.75 o 
  -8   6   4        0.00       -0.01      0.25 o 
  -7   6   4        0.41        0.36      0.32 o 
  -6   6   4       31.18       25.77      0.58 o 
  -5   6   4      217.38      194.62      1.53 o 
  -4   6   4      140.24      128.55      1.27 o 
  -3   6   4       10.62       12.21      0.44 o 
  -2   6   4       76.38       88.75      1.01 o 
  -1   6   4       32.65       41.44      0.81 o 
   0   6   4       80.39       66.39      1.03 o 
   1   6   4        7.35        7.99      0.34 o 
   2   6   4      138.80      125.24      1.32 o 
   3   6   4      146.04      152.75      1.56 o 
   4   6   4       10.50        7.59      0.43 o 
   5   6   4        0.15        0.00      0.25 o 
   6   6   4       40.35       43.78      0.86 o 
   7   6   4       11.76       12.27      0.63 o 
   8   6   4       73.76       74.57      1.66 o 
   9   6   4       30.12       32.66      1.26 o 
  10   6   4        0.13        0.12      0.57 o 
  11   6   4        7.66        4.42      0.84 o 
  12   6   4       24.51       26.96      1.70 o 
  13   6   4        3.27        2.30      1.57 o 
  14   6   4        0.60       -1.80      2.01 o 
 -17   7   4        1.13       -1.83      1.83 o 
 -16   7   4        3.42        5.11      1.85 o 
 -15   7   4        1.37       -0.72      1.76 o 
 -14   7   4        0.75       -1.01      1.01 o 
 -13   7   4       21.26       20.26      1.32 o 
 -12   7   4       22.33       22.33      1.86 o 
 -11   7   4        1.25        1.68      0.58 o 
 -10   7   4        1.17       -0.26      0.38 o 
  -9   7   4      114.32      107.07      1.21 o 
  -8   7   4       73.20       74.76      1.20 o 
  -7   7   4      112.63      110.63      1.41 o 
  -6   7   4      199.08      195.68      1.95 o 
  -5   7   4       12.33       10.99      0.41 o 
  -4   7   4       19.30       16.66      0.59 o 
  -3   7   4       38.46       46.76      0.91 o 
  -2   7   4       70.46       67.87      1.18 o 
  -1   7   4        1.96        2.44      0.38 o 
   0   7   4       39.95       32.73      0.82 o 
   1   7   4       94.31       92.56      1.15 o 
   2   7   4       33.16       30.82      0.63 o 
   3   7   4      153.03      162.35      1.81 o 
   4   7   4      158.71      153.26      1.82 o 
   5   7   4        3.21        4.13      0.49 o 
   6   7   4       17.48       13.18      0.49 o 
   7   7   4       12.66        9.72      0.66 o 
   8   7   4        0.29       -0.63      0.63 o 
   9   7   4       42.23       36.13      1.32 o 
  10   7   4       31.86       30.61      1.38 o 
  11   7   4        1.22       -0.82      1.00 o 
  12   7   4        0.65        0.69      1.40 o 
  13   7   4        2.77       -0.93      1.46 o 
 -16   8   4        2.10        1.49      1.80 o 
 -15   8   4        3.47        1.89      2.31 o 
 -14   8   4       15.09       19.02      1.61 o 
 -13   8   4       34.56       37.53      1.67 o 
 -12   8   4        0.27       -0.43      0.81 o 
 -11   8   4       65.05       60.24      1.49 o 
 -10   8   4        0.78       -0.16      0.56 o 
  -9   8   4        9.85        8.03      0.42 o 
  -8   8   4       18.51       20.28      0.68 o 
  -7   8   4       18.12       20.96      0.74 o 
  -6   8   4        0.83        1.18      0.45 o 
  -5   8   4       39.93       36.78      1.09 o 
  -4   8   4       30.17       28.61      0.91 o 
  -3   8   4       48.92       42.45      0.87 o 
  -2   8   4      228.56      222.34      2.64 o 
  -1   8   4      164.46      165.65      1.99 o 
   0   8   4        1.21        0.45      0.33 o 
   1   8   4       25.91       27.47      0.67 o 
   2   8   4       27.47       23.59      0.65 o 
   3   8   4        0.05        0.38      0.38 o 
   4   8   4       12.61       11.58      0.60 o 
   5   8   4       22.13       20.09      0.77 o 
   6   8   4        0.33       -0.34      0.34 o 
   7   8   4        3.70        4.81      0.63 o 
   8   8   4        0.64       -0.74      0.74 o 
   9   8   4       11.85       14.96      1.23 o 
  10   8   4       20.82       23.58      1.53 o 
  11   8   4       11.04        8.47      1.47 o 
  12   8   4        0.74        0.33      1.77 o 
 -15   9   4        9.76       14.87      2.25 o 
 -14   9   4        6.73        7.73      1.40 o 
 -13   9   4        0.67        1.01      0.97 o 
 -12   9   4        0.91       -0.07      0.85 o 
 -11   9   4        1.38        1.60      0.81 o 
 -10   9   4        3.14        2.83      0.86 o 
  -9   9   4        1.16        1.11      0.36 o 
  -8   9   4        8.01        7.98      0.76 o 
  -7   9   4        2.56        2.89      0.60 o 
  -6   9   4        2.64        1.68      0.51 o 
  -5   9   4        2.38        1.00      0.38 o 
  -4   9   4        9.29        9.97      0.63 o 
  -3   9   4       32.95       34.10      0.92 o 
  -2   9   4       27.73       30.37      0.84 o 
  -1   9   4      102.48      104.05      1.47 o 
   0   9   4       54.12       47.35      0.79 o 
   1   9   4        0.43       -0.39      0.39 o 
   2   9   4       21.73       22.90      0.67 o 
   3   9   4       10.85       11.85      0.57 o 
   4   9   4        5.34        6.15      0.57 o 
   5   9   4       38.44       44.35      1.11 o 
   6   9   4        4.63        4.90      0.53 o 
   7   9   4        1.62        0.75      0.58 o 
   8   9   4       12.89       11.70      1.36 o 
   9   9   4       14.05       12.00      1.14 o 
  10   9   4        1.59        2.20      1.20 o 
  11   9   4       20.18       25.59      2.08 o 
 -13  10   4        0.00       -1.01      1.04 o 
 -12  10   4        3.26        4.66      1.12 o 
 -11  10   4        0.61        0.21      0.91 o 
 -10  10   4       29.96       31.40      1.53 o 
  -9  10   4       38.56       37.33      1.56 o 
  -8  10   4        4.49        4.96      0.53 o 
  -7  10   4       26.01       27.83      1.70 o 
  -6  10   4        0.38       -0.60      0.60 o 
  -5  10   4       22.44       24.22      0.80 o 
  -4  10   4        6.71        5.64      0.66 o 
  -3  10   4       11.24       13.63      0.73 o 
  -2  10   4       45.59       47.49      1.07 o 
  -1  10   4        2.33        3.00      0.48 o 
   0  10   4       17.13       15.41      0.57 o 
   1  10   4        2.19        2.29      0.50 o 
   2  10   4        3.01        1.69      0.57 o 
   3  10   4        2.20        2.27      0.56 o 
   4  10   4        0.16       -0.63      0.63 o 
   5  10   4       11.43       14.62      0.81 o 
   6  10   4        1.86        1.01      0.53 o 
   7  10   4        7.26        7.94      1.00 o 
   8  10   4        2.08        1.76      1.79 o 
   9  10   4       10.50       10.42      1.31 o 
 -11  11   4        0.05       -1.44      1.44 o 
 -10  11   4        4.93        5.35      1.09 o 
  -9  11   4        1.79        2.47      0.62 o 
  -8  11   4        0.61        0.76      0.42 o 
  -7  11   4        9.04        8.84      0.82 o 
  -6  11   4        0.06       -0.61      0.61 o 
  -5  11   4       89.56      100.91      1.68 o 
  -4  11   4       74.44       76.00      2.17 o 
  -3  11   4        0.75        0.78      0.58 o 
  -2  11   4        0.05       -0.30      0.50 o 
  -1  11   4        0.57        0.52      0.48 o 
   0  11   4        1.88        0.66      0.66 o 
   1  11   4        0.64       -0.12      0.62 o 
   2  11   4        4.54        4.39      0.75 o 
   3  11   4       10.68       11.95      1.42 o 
   4  11   4       10.28       10.08      0.98 o 
   5  11   4        4.16        3.38      1.01 o 
   6  11   4        0.35        0.09      0.70 o 
   7  11   4        2.83        6.53      2.70 o 
  -9  12   4        4.73        4.62      1.31 o 
  -8  12   4       15.84       21.89      1.94 o 
  -7  12   4        8.46        9.23      1.51 o 
  -6  12   4       12.12       11.18      1.11 o 
  -5  12   4        6.32        8.03      2.51 o 
  -4  12   4        7.78        8.06      1.01 o 
  -3  12   4        0.05       -0.09      1.17 o 
  -2  12   4       50.84       53.42      3.64 o 
  -1  12   4       42.53       44.40      2.10 o 
   0  12   4        5.51        5.90      0.75 o 
   1  12   4        0.27        0.64      2.27 o 
   2  12   4        1.69        1.29      1.58 o 
   3  12   4        5.73        4.60      1.34 o 
   4  12   4        0.97        1.11      1.22 o 
   5  12   4        0.04        2.14      1.32 o 
  -2  13   4        0.50        2.29      1.74 o 
  -1  13   4        3.50        2.89      1.81 o 
   0  13   4        1.94        2.08      1.76 o 
 -20   1   5        0.28       -0.93      0.93 o 
 -19   1   5       14.24       14.52      2.40 o 
 -18   1   5        0.08       -1.18      1.18 o 
 -17   1   5       24.62       27.49      1.78 o 
 -16   1   5        0.42       -1.00      1.01 o 
 -15   1   5        0.11       -0.90      0.90 o 
 -14   1   5        1.58       -0.18      0.72 o 
 -13   1   5       32.71       27.51      1.21 o 
 -12   1   5      112.01       94.66      1.66 o 
 -11   1   5        1.93       -0.42      0.45 o 
 -10   1   5        2.92        3.32      0.29 o 
  -9   1   5       65.36       64.11      0.55 o 
  -8   1   5        0.28        1.04      0.15 o 
  -7   1   5      687.47      696.88      3.00 o 
  -6   1   5       42.59       42.74      0.38 o 
  -5   1   5      423.52      452.78      2.07 o 
  -4   1   5       66.99      111.17      0.67 o 
  -3   1   5      183.34      241.82      1.24 o 
  -2   1   5      124.90      124.46      0.74 o 
  -1   1   5       35.58       32.50      0.32 o 
   0   1   5       71.52       73.37      0.54 o 
   1   1   5       16.56       20.42      0.31 o 
   2   1   5       25.18       29.67      0.36 o 
   3   1   5      313.36      347.14      2.00 o 
   4   1   5      199.91      156.27      1.14 o 
   5   1   5      742.82      708.79      4.32 o 
   6   1   5       56.94       61.11      0.90 o 
   7   1   5       12.05       10.59      0.47 o 
   8   1   5        0.49       -0.37      0.37 o 
   9   1   5       28.97       28.29      0.78 o 
  10   1   5        0.93       -0.18      0.50 o 
  11   1   5       10.09        6.69      0.70 o 
  12   1   5        8.10        7.83      0.73 o 
  13   1   5        1.32       -0.63      0.63 o 
  14   1   5        5.29        4.08      0.67 o 
  15   1   5        0.63        0.07      1.49 o 
 -20   2   5        0.26       -2.42      3.72 o 
 -19   2   5        1.27        3.95      2.34 o 
 -18   2   5       32.34       32.10      3.32 o 
 -17   2   5       24.83       29.46      1.58 o 
 -16   2   5        6.95        3.09      1.00 o 
 -15   2   5       18.34       21.08      1.14 o 
 -14   2   5        0.05       -0.61      0.61 o 
 -13   2   5        2.13        0.46      0.63 o 
 -12   2   5      651.74      629.37      5.55 o 
 -11   2   5      546.06      533.32      3.54 o 
 -10   2   5      290.48      277.32      1.78 o 
  -9   2   5      165.71      165.15      1.12 o 
  -8   2   5       12.11       15.80      0.29 o 
  -7   2   5       98.42      119.37      0.73 o 
  -6   2   5      777.55      730.74      3.19 o 
  -5   2   5     2257.63     2431.28     10.89 o 
  -4   2   5      101.98      124.57      0.78 o 
  -3   2   5       55.93       72.97      0.52 o 
  -2   2   5      369.55      330.88      1.70 o 
  -1   2   5       17.57       23.28      0.28 o 
   0   2   5     4651.23     4819.45     22.22 o 
   1   2   5      665.10      712.03      3.54 o 
   2   2   5     1008.94      962.99      4.81 o 
   3   2   5     1045.66     1015.15      5.08 o 
   4   2   5        1.62        1.57      0.20 o 
   5   2   5       51.53       41.17      0.59 o 
   6   2   5      312.68      303.37      2.13 o 
   7   2   5      147.34      150.76      1.46 o 
   8   2   5        1.41        1.63      0.38 o 
   9   2   5      105.55      106.29      1.49 o 
  10   2   5       18.10       17.68      0.71 o 
  11   2   5       20.20       19.72      1.18 o 
  12   2   5       33.15       35.81      1.65 o 
  13   2   5       31.39       34.41      1.95 o 
  14   2   5       12.46       16.53      1.90 o 
  15   2   5       51.36       68.14      2.96 o 
 -19   3   5        0.14       -0.59      1.93 o 
 -18   3   5        9.69        9.85      1.63 o 
 -17   3   5       51.37       54.61      2.93 o 
 -16   3   5       51.77       64.50      2.29 o 
 -15   3   5        2.29        3.74      1.11 o 
 -14   3   5        0.11       -0.29      0.59 o 
 -13   3   5        8.94       11.80      0.80 o 
 -12   3   5        0.03       -0.18      0.41 o 
 -11   3   5        1.84        1.42      0.42 o 
 -10   3   5      342.39      341.92      2.27 o 
  -9   3   5       73.80       66.65      0.65 o 
  -8   3   5      308.95      311.13      1.66 o 
  -7   3   5      972.89     1032.85      4.54 o 
  -6   3   5        9.03        8.51      0.22 o 
  -5   3   5      818.39      810.25      3.67 o 
  -4   3   5      724.06      752.14      3.66 o 
  -3   3   5       13.12       13.26      0.23 o 
  -2   3   5     2575.65     2796.64     12.98 o 
  -1   3   5      626.83      662.40      3.69 o 
   0   3   5        4.16        5.11      0.20 o 
   1   3   5        0.92        0.05      0.14 o 
   2   3   5        6.02        6.48      0.21 o 
   3   3   5      203.12      199.23      1.32 o 
   4   3   5      400.85      378.26      2.17 o 
   5   3   5     1595.27     1531.08      8.37 o 
   6   3   5       28.19       24.51      0.68 o 
   7   3   5      167.62      174.76      2.08 o 
   8   3   5       29.05       38.85      0.98 o 
   9   3   5       41.11       44.72      1.19 o 
  10   3   5       64.69       69.63      2.31 o 
  11   3   5      105.97      113.03      2.98 o 
  12   3   5        0.32       -0.80      1.12 o 
  13   3   5        6.41        5.61      1.89 o 
  14   3   5        0.68        1.34      1.53 o 
 -19   4   5        3.18       -0.70      2.39 o 
 -18   4   5        0.53       -2.03      2.16 o 
 -17   4   5        1.88        0.94      1.21 o 
 -16   4   5       59.79       65.62      2.56 o 
 -15   4   5        4.75        3.72      0.69 o 
 -14   4   5       11.10       12.27      0.79 o 
 -13   4   5        1.91        0.49      0.50 o 
 -12   4   5        8.50        8.68      0.55 o 
 -11   4   5        5.48        4.20      0.41 o 
 -10   4   5       71.25       76.51      0.84 o 
  -9   4   5      706.72      649.33      3.42 o 
  -8   4   5      297.59      287.17      1.57 o 
  -7   4   5      211.23      220.61      1.33 o 
  -6   4   5       86.28       77.40      0.66 o 
  -5   4   5      358.48      371.18      2.45 o 
  -4   4   5      134.84      132.21      1.07 o 
  -3   4   5      199.67      212.15      1.59 o 
  -2   4   5       39.47       49.97      0.51 o 
  -1   4   5      119.81      121.25      0.95 o 
   0   4   5       24.98       24.41      0.41 o 
   1   4   5      328.58      346.55      2.09 o 
   2   4   5        0.66        2.10      0.18 o 
   3   4   5       49.46       48.62      0.63 o 
   4   4   5      472.39      441.72      2.63 o 
   5   4   5        3.39        3.73      0.30 o 
   6   4   5       56.50       52.00      0.93 o 
   7   4   5        6.56        4.04      0.52 o 
   8   4   5        7.35        8.86      0.64 o 
   9   4   5        0.90        0.76      0.61 o 
  10   4   5        0.08       -0.75      0.75 o 
  11   4   5        0.01       -1.03      1.03 o 
  12   4   5        5.04       -0.82      1.53 o 
  13   4   5        0.06       -1.94      1.94 o 
  14   4   5        0.36       -1.69      1.69 o 
 -18   5   5        4.30        3.91      1.28 o 
 -17   5   5        5.76        5.01      1.13 o 
 -16   5   5        7.35        7.63      1.04 o 
 -15   5   5       40.98       36.51      1.49 o 
 -14   5   5       61.73       59.33      1.50 o 
 -13   5   5        7.50        7.37      0.68 o 
 -12   5   5        6.27        3.93      0.57 o 
 -11   5   5      308.91      299.25      2.48 o 
 -10   5   5        4.26        2.42      0.41 o 
  -9   5   5       61.13       53.48      0.74 o 
  -8   5   5       26.41       33.77      0.55 o 
  -7   5   5       42.34       51.33      0.54 o 
  -6   5   5        4.05        5.85      0.23 o 
  -5   5   5      413.01      437.96      2.74 o 
  -4   5   5      339.74      361.40      2.49 o 
  -3   5   5       65.79       51.89      0.65 o 
  -2   5   5       49.97       49.79      0.67 o 
  -1   5   5      281.61      279.56      1.98 o 
   0   5   5       62.90       70.76      0.81 o 
   1   5   5      418.38      415.43      2.65 o 
   2   5   5      819.57      790.23      4.97 o 
   3   5   5      175.72      173.84      1.19 o 
   4   5   5       18.92       17.74      0.37 o 
   5   5   5       52.89       38.38      0.58 o 
   6   5   5        0.04       -0.37      0.37 o 
   7   5   5       51.68       45.39      0.99 o 
   8   5   5       75.48       66.43      1.29 o 
   9   5   5      131.19      134.81      1.89 o 
  10   5   5        0.01       -0.68      0.68 o 
  11   5   5        0.49       -0.85      0.85 o 
  12   5   5        8.39        6.36      1.17 o 
  13   5   5        0.20       -1.02      1.02 o 
  14   5   5        6.87        3.20      1.20 o 
 -18   6   5        4.12        6.67      2.76 o 
 -17   6   5        3.51        2.00      1.53 o 
 -16   6   5        0.14       -1.26      1.26 o 
 -15   6   5        9.61       11.67      1.58 o 
 -14   6   5       20.12       22.84      1.42 o 
 -13   6   5        1.93        0.92      0.82 o 
 -12   6   5        0.04       -0.70      0.70 o 
 -11   6   5        2.81       -0.47      0.51 o 
 -10   6   5        3.81        2.85      0.47 o 
  -9   6   5       84.31       91.16      1.08 o 
  -8   6   5      118.99      120.59      1.09 o 
  -7   6   5       10.58       10.62      0.32 o 
  -6   6   5       21.57       21.16      0.47 o 
  -5   6   5      210.72      199.73      1.91 o 
  -4   6   5       98.70       79.83      1.09 o 
  -3   6   5      115.86      115.86      1.34 o 
  -2   6   5      353.89      333.49      2.68 o 
  -1   6   5       37.37       35.19      0.60 o 
   0   6   5      221.95      189.50      1.74 o 
   1   6   5      111.17      104.87      1.19 o 
   2   6   5       25.42       20.58      0.63 o 
   3   6   5        0.08       -0.32      0.32 o 
   4   6   5        3.93        3.76      0.28 o 
   5   6   5       52.06       55.63      0.77 o 
   6   6   5       15.98       14.48      0.56 o 
   7   6   5       17.30       14.98      0.85 o 
   8   6   5        1.22       -0.65      0.65 o 
   9   6   5       16.02       16.17      0.81 o 
  10   6   5       31.89       31.87      1.25 o 
  11   6   5        3.26        2.61      0.88 o 
  12   6   5       26.53       28.22      2.68 o 
  13   6   5        0.01       -1.96      1.96 o 
 -17   7   5       19.13       24.02      2.94 o 
 -16   7   5        2.24        0.32      1.65 o 
 -15   7   5        0.49        1.41      1.60 o 
 -14   7   5        0.14       -1.01      1.01 o 
 -13   7   5       41.16       44.29      1.79 o 
 -12   7   5      128.65      131.95      2.35 o 
 -11   7   5        5.58        6.13      0.66 o 
 -10   7   5       43.90       45.40      1.00 o 
  -9   7   5       50.52       53.48      0.85 o 
  -8   7   5        0.50        0.76      0.29 o 
  -7   7   5        8.74        8.63      0.34 o 
  -6   7   5       20.50       22.16      0.62 o 
  -5   7   5       80.78       75.84      0.96 o 
  -4   7   5      346.58      329.01      3.14 o 
  -3   7   5        0.14       -0.37      0.39 o 
  -2   7   5       47.57       42.25      0.85 o 
  -1   7   5       19.00       21.16      0.51 o 
   0   7   5        0.01       -0.29      0.29 o 
   1   7   5        8.06        5.02      0.38 o 
   2   7   5       49.30       39.73      0.84 o 
   3   7   5       28.78       21.61      0.72 o 
   4   7   5        5.99        5.44      0.52 o 
   5   7   5        0.24       -0.30      0.30 o 
   6   7   5       30.84       33.17      0.86 o 
   7   7   5      249.83      274.80      3.80 o 
   8   7   5       40.20       44.66      1.43 o 
   9   7   5       15.94       19.67      1.43 o 
  10   7   5       41.96       52.30      1.98 o 
  11   7   5        4.01        5.40      1.46 o 
  12   7   5        3.75        4.29      1.53 o 
 -16   8   5        9.64        9.53      2.12 o 
 -15   8   5        1.13        4.10      1.81 o 
 -14   8   5       22.38       24.78      1.60 o 
 -13   8   5        9.35       10.12      1.17 o 
 -12   8   5        3.60        5.10      0.78 o 
 -11   8   5        0.28       -0.56      0.56 o 
 -10   8   5        0.04       -0.06      0.51 o 
  -9   8   5       23.81       28.74      0.70 o 
  -8   8   5        8.75        9.32      0.46 o 
  -7   8   5        2.09        2.11      0.37 o 
  -6   8   5        2.07        1.89      0.43 o 
  -5   8   5        8.83        8.01      0.40 o 
  -4   8   5        7.29        7.36      0.52 o 
  -3   8   5      153.04      157.74      1.88 o 
  -2   8   5      124.02      114.96      1.48 o 
  -1   8   5       18.44       17.18      0.51 o 
   0   8   5      128.57      117.67      1.30 o 
   1   8   5       88.85       84.56      1.11 o 
   2   8   5        0.06        0.15      0.44 o 
   3   8   5        0.78        0.31      0.44 o 
   4   8   5        6.65        4.95      0.57 o 
   5   8   5       73.68       73.59      0.99 o 
   6   8   5       18.76       18.47      0.71 o 
   7   8   5        2.24        1.01      0.76 o 
   8   8   5        0.02       -0.02      0.91 o 
   9   8   5        0.59       -0.32      1.08 o 
  10   8   5        0.50        0.69      1.22 o 
  11   8   5        0.06       -1.56      1.56 o 
 -15   9   5        0.35       -0.25      1.76 o 
 -14   9   5        6.13        4.37      1.45 o 
 -13   9   5        8.26        9.04      1.14 o 
 -12   9   5        0.42       -0.03      0.85 o 
 -11   9   5       13.38       10.69      1.13 o 
 -10   9   5        0.94       -0.68      0.68 o 
  -9   9   5       61.84       59.47      1.03 o 
  -8   9   5       26.61       23.16      0.76 o 
  -7   9   5        0.10        0.36      0.59 o 
  -6   9   5        5.10        3.41      0.52 o 
  -5   9   5        4.53        4.38      0.44 o 
  -4   9   5       33.09       32.82      1.03 o 
  -3   9   5       32.61       31.20      0.97 o 
  -2   9   5       50.27       51.58      1.32 o 
  -1   9   5       80.41       79.00      1.12 o 
   0   9   5        0.58        0.51      0.37 o 
   1   9   5        6.72        7.11      0.50 o 
   2   9   5        0.93        0.55      0.47 o 
   3   9   5        1.71        2.45      0.52 o 
   4   9   5       17.21       22.15      0.83 o 
   5   9   5       48.57       43.83      1.33 o 
   6   9   5        0.45        1.82      0.60 o 
   7   9   5        1.00        1.10      0.92 o 
   8   9   5        0.03       -1.27      1.27 o 
   9   9   5        5.07        5.69      1.51 o 
  10   9   5        3.26        3.14      1.34 o 
 -13  10   5        0.27       -0.78      1.12 o 
 -12  10   5        1.53        0.39      1.01 o 
 -11  10   5        1.52        0.22      0.88 o 
 -10  10   5        1.16        0.22      0.76 o 
  -9  10   5        2.83        2.52      0.59 o 
  -8  10   5        1.14        1.11      0.41 o 
  -7  10   5       69.79       71.50      1.65 o 
  -6  10   5      143.40      148.78      2.32 o 
  -5  10   5        3.96        4.66      0.52 o 
  -4  10   5       70.83       72.56      1.48 o 
  -3  10   5       51.31       51.56      1.24 o 
  -2  10   5       30.70       32.30      0.75 o 
  -1  10   5        2.34        1.39      0.43 o 
   0  10   5       25.43       27.39      0.84 o 
   1  10   5       17.64       16.10      0.71 o 
   2  10   5       13.59       17.78      0.89 o 
   3  10   5       50.14       47.09      1.21 o 
   4  10   5       17.33       15.00      0.81 o 
   5  10   5        8.47        6.53      0.63 o 
   6  10   5        2.61        3.06      0.73 o 
   7  10   5        7.80        7.19      1.10 o 
   8  10   5        4.31        5.85      1.20 o 
 -11  11   5        0.46       -0.92      0.92 o 
 -10  11   5        1.60        1.29      0.93 o 
  -9  11   5        2.24        2.11      0.75 o 
  -8  11   5        0.47       -0.35      0.48 o 
  -7  11   5        0.84       -0.40      0.54 o 
  -6  11   5        4.40        4.04      0.69 o 
  -5  11   5        2.72        1.77      0.57 o 
  -4  11   5        6.20        7.25      0.75 o 
  -3  11   5        4.75        4.50      0.55 o 
  -2  11   5        0.00        1.13      0.48 o 
  -1  11   5        1.68        1.64      0.57 o 
   0  11   5        0.32       -0.87      1.04 o 
   1  11   5        2.14       -0.65      0.69 o 
   2  11   5        0.48        0.14      0.74 o 
   3  11   5        3.08        5.98      0.92 o 
   4  11   5        5.09        7.36      0.87 o 
   5  11   5        0.50        0.62      0.58 o 
   6  11   5        0.80        3.45      2.98 o 
  -9  12   5        0.32       -0.86      1.60 o 
  -8  12   5        1.56       -0.45      2.48 o 
  -7  12   5        0.70       -0.60      1.59 o 
  -6  12   5        0.41       -0.53      0.59 o 
  -5  12   5        4.99        5.52      0.78 o 
  -4  12   5       17.07       18.24      0.89 o 
  -3  12   5        2.78        2.77      0.92 o 
  -2  12   5        0.00        0.84      1.26 o 
  -1  12   5        0.61        1.54      0.76 o 
   0  12   5        0.05       -0.47      1.08 o 
   1  12   5        2.64        1.71      1.13 o 
   2  12   5        4.28        4.96      2.32 o 
   3  12   5        3.95        2.42      1.29 o 
   4  12   5        1.03        1.17      1.40 o 
 -20   0   6       18.78       10.57      4.44 o 
 -19   0   6       16.78       14.07      4.44 o 
 -18   0   6       21.79       14.29      4.17 o 
 -17   0   6        5.81       -0.48      3.19 o 
 -16   0   6       11.75       12.13      2.37 o 
 -15   0   6       75.02       60.49      3.45 o 
 -14   0   6      236.18      219.73      5.84 o 
 -13   0   6      381.69      387.51      6.78 o 
 -12   0   6      140.99      132.74      3.60 o 
 -11   0   6      291.29      278.82      3.09 o 
 -10   0   6      245.04      229.62      2.02 o 
  -9   0   6      124.50      131.94      1.15 o 
  -8   0   6      161.51      190.04      1.53 o 
  -7   0   6     1040.49     1054.25      6.43 o 
  -6   0   6      937.53      925.98      5.86 o 
  -5   0   6     4116.69     4687.79     25.27 o 
  -4   0   6     2302.57     2515.77     14.20 o 
  -3   0   6     1048.16     1256.81      7.51 o 
  -2   0   6     2993.84     3372.14     20.92 o 
  -1   0   6      787.72      832.40      5.63 o 
   0   0   6      673.02      705.87      4.85 o 
   1   0   6      872.84      807.49      5.52 o 
   2   0   6      450.68      414.49      3.66 o 
   3   0   6       62.13       64.37      0.83 o 
   4   0   6        3.00        3.13      0.42 o 
   5   0   6      703.81      634.89      6.35 o 
   6   0   6      132.26      138.86      2.32 o 
   7   0   6       41.68       30.67      1.18 o 
   8   0   6       74.72       74.05      1.77 o 
   9   0   6       18.93       21.95      1.15 o 
  10   0   6       25.13       28.03      1.31 o 
  11   0   6      161.12      173.11      4.17 o 
  12   0   6        5.25        2.49      1.54 o 
  13   0   6       43.28       46.74      2.51 o 
  14   0   6        0.53       -0.29      0.85 o 
 -20   1   6        0.54       -0.69      2.12 o 
 -19   1   6       16.93       23.00      2.53 o 
 -18   1   6        5.29        4.58      1.35 o 
 -17   1   6        2.11        2.19      1.19 o 
 -16   1   6        3.80        4.67      1.19 o 
 -15   1   6       44.59       42.50      1.83 o 
 -14   1   6        2.11        2.66      0.78 o 
 -13   1   6       37.34       42.47      1.33 o 
 -12   1   6        0.18       -0.57      0.57 o 
 -11   1   6      577.37      581.28      3.90 o 
 -10   1   6        6.52        7.05      0.33 o 
  -9   1   6      575.85      625.89      2.83 o 
  -8   1   6       56.15       51.06      0.49 o 
  -7   1   6       72.05       83.17      0.58 o 
  -6   1   6     1096.34     1238.85      5.17 o 
  -5   1   6        4.35        0.72      0.15 o 
  -4   1   6       49.85       71.66      0.56 o 
  -3   1   6      402.53      433.61      2.23 o 
  -2   1   6      472.99      460.96      2.39 o 
  -1   1   6        6.61        4.17      0.17 o 
   0   1   6     1262.14     1352.43      6.64 o 
   1   1   6     1146.55     1263.66      6.41 o 
   2   1   6      350.19      419.26      2.36 o 
   3   1   6      407.52      351.61      2.19 o 
   4   1   6        6.18        4.13      0.30 o 
   5   1   6       58.02       47.99      0.81 o 
   6   1   6      213.93      213.76      1.91 o 
   7   1   6       47.69       44.52      0.89 o 
   8   1   6        0.14       -0.38      0.38 o 
   9   1   6       24.32       23.03      0.81 o 
  10   1   6       73.30       77.77      1.61 o 
  11   1   6        0.15       -0.56      0.56 o 
  12   1   6        1.20       -0.64      0.64 o 
  13   1   6        9.86        8.47      0.84 o 
  14   1   6        0.52       -1.41      1.41 o 
 -20   2   6        1.80        0.33      1.77 o 
 -19   2   6       10.07        8.97      1.83 o 
 -18   2   6       40.39       41.73      2.53 o 
 -17   2   6       30.32       33.58      4.99 o 
 -16   2   6        0.89        0.28      0.95 o 
 -15   2   6       12.08       12.70      1.04 o 
 -14   2   6       27.17       23.10      1.12 o 
 -13   2   6        0.11        0.09      0.60 o 
 -12   2   6        5.59        3.98      0.58 o 
 -11   2   6      194.88      185.17      1.71 o 
 -10   2   6        6.77        5.02      0.30 o 
  -9   2   6      428.99      453.82      2.36 o 
  -8   2   6      422.36      454.43      2.20 o 
  -7   2   6       24.30       38.35      0.41 o 
  -6   2   6        0.45        0.19      0.14 o 
  -5   2   6       40.02       55.52      0.49 o 
  -4   2   6       95.92      109.46      0.68 o 
  -3   2   6      751.32      843.89      3.83 o 
  -2   2   6       99.70      144.35      0.88 o 
  -1   2   6        8.92       13.50      0.25 o 
   0   2   6       70.15       68.60      0.55 o 
   1   2   6       25.74       26.02      0.37 o 
   2   2   6      279.73      281.53      1.68 o 
   3   2   6       27.39       28.70      0.43 o 
   4   2   6      102.11       82.54      0.85 o 
   5   2   6       12.06       14.67      0.56 o 
   6   2   6        9.99       11.94      0.45 o 
   7   2   6        0.10       -0.31      0.31 o 
   8   2   6       64.00       72.07      1.21 o 
   9   2   6        2.65        1.60      0.47 o 
  10   2   6        0.01       -0.44      0.44 o 
  11   2   6        5.45        6.28      1.10 o 
  12   2   6       15.43       19.82      1.43 o 
  13   2   6        7.63        6.93      1.80 o 
  14   2   6       11.33       11.33      3.65 o 
 -20   3   6        0.42        0.41      2.77 o 
 -19   3   6        0.46       -2.32      2.32 o 
 -18   3   6        1.71        1.65      1.40 o 
 -17   3   6       19.99       25.72      1.99 o 
 -16   3   6       11.56       13.06      1.64 o 
 -15   3   6        9.96        8.86      1.05 o 
 -14   3   6        7.02        8.12      0.77 o 
 -13   3   6       14.24       11.94      0.74 o 
 -12   3   6        0.15        0.44      0.42 o 
 -11   3   6      144.05      144.91      1.59 o 
 -10   3   6      283.89      271.96      1.95 o 
  -9   3   6       81.40       77.98      0.71 o 
  -8   3   6        7.68        8.65      0.27 o 
  -7   3   6       13.52       13.34      0.28 o 
  -6   3   6        8.77        9.60      0.24 o 
  -5   3   6        4.05        6.06      0.19 o 
  -4   3   6      141.86      131.18      0.87 o 
  -3   3   6        1.78        4.22      0.18 o 
  -2   3   6      323.31      317.66      1.88 o 
  -1   3   6        0.27        0.04      0.13 o 
   0   3   6      427.88      437.29      2.37 o 
   1   3   6      103.38      118.34      0.87 o 
   2   3   6      357.35      339.25      2.06 o 
   3   3   6       79.15       78.16      0.77 o 
   4   3   6      682.28      657.39      4.00 o 
   5   3   6      332.78      330.15      2.67 o 
   6   3   6       13.81        9.28      0.53 o 
   7   3   6       43.41       43.03      1.02 o 
   8   3   6        1.77       -0.22      0.56 o 
   9   3   6       15.25       13.15      1.44 o 
  10   3   6       10.36        7.66      1.05 o 
  11   3   6        8.51        6.53      1.30 o 
  12   3   6       21.70       21.72      2.21 o 
  13   3   6       16.11       14.97      2.16 o 
  14   3   6       11.63       11.89      1.88 o 
 -19   4   6        1.86       -1.08      2.33 o 
 -18   4   6        0.23       -1.39      1.39 o 
 -17   4   6        4.83        2.27      1.39 o 
 -16   4   6       28.87       30.25      1.16 o 
 -15   4   6        1.24        0.77      0.75 o 
 -14   4   6       51.09       50.05      1.29 o 
 -13   4   6       42.18       45.42      1.04 o 
 -12   4   6       59.55       67.85      1.13 o 
 -11   4   6        0.08       -0.34      0.34 o 
 -10   4   6        5.14        5.23      0.33 o 
  -9   4   6       18.35       24.63      0.48 o 
  -8   4   6       35.76       35.68      0.45 o 
  -7   4   6      980.46     1045.39      5.26 o 
  -6   4   6     1334.16     1407.30      7.57 o 
  -5   4   6       54.75       41.73      0.44 o 
  -4   4   6      790.58      744.23      3.96 o 
  -3   4   6       59.52       59.68      0.55 o 
  -2   4   6       37.72       38.73      0.43 o 
  -1   4   6      292.29      302.70      1.81 o 
   0   4   6      463.29      418.19      2.40 o 
   1   4   6       10.79       13.54      0.31 o 
   2   4   6      367.58      336.68      2.06 o 
   3   4   6       94.21       91.39      0.88 o 
   4   4   6       12.03       13.63      0.41 o 
   5   4   6      135.71      136.28      1.51 o 
   6   4   6      278.00      261.82      2.58 o 
   7   4   6        0.20       -0.48      0.48 o 
   8   4   6       42.23       41.82      1.15 o 
   9   4   6       34.35       35.44      1.28 o 
  10   4   6        9.85        8.79      1.33 o 
  11   4   6       22.43       23.81      2.09 o 
  12   4   6        0.19       -1.52      1.52 o 
  13   4   6        3.82        5.02      1.88 o 
 -19   5   6       17.02       13.72      1.34 o 
 -18   5   6        5.81        5.70      1.71 o 
 -17   5   6        3.29        3.47      1.42 o 
 -16   5   6        1.25        1.55      0.88 o 
 -15   5   6        2.44        2.39      0.83 o 
 -14   5   6       14.51       14.14      0.88 o 
 -13   5   6        2.45        1.31      0.56 o 
 -12   5   6       80.87       87.93      1.42 o 
 -11   5   6       96.50      100.77      1.32 o 
 -10   5   6       97.68       88.25      1.17 o 
  -9   5   6      243.35      245.73      1.92 o 
  -8   5   6       11.78        8.36      0.36 o 
  -7   5   6      185.00      178.76      1.36 o 
  -6   5   6      242.93      221.58      2.05 o 
  -5   5   6      158.80      132.51      1.17 o 
  -4   5   6       64.21       67.25      0.73 o 
  -3   5   6      170.46      144.86      1.30 o 
  -2   5   6      440.03      416.18      2.88 o 
  -1   5   6       20.08       17.64      0.45 o 
   0   5   6       40.10       36.00      0.57 o 
   1   5   6       50.67       41.17      0.51 o 
   2   5   6      104.55      102.67      0.91 o 
   3   5   6      459.11      443.48      2.63 o 
   4   5   6      207.89      201.29      1.45 o 
   5   5   6       38.66       38.06      0.76 o 
   6   5   6       82.30       83.22      1.27 o 
   7   5   6        5.27        1.62      0.58 o 
   8   5   6       47.54       48.52      1.22 o 
   9   5   6       24.80       32.26      1.07 o 
  10   5   6       12.97       13.71      1.21 o 
  11   5   6        9.60        5.98      1.16 o 
  12   5   6        8.16        9.61      1.24 o 
  13   5   6        2.32        0.69      1.13 o 
 -18   6   6       17.26       20.01      2.65 o 
 -17   6   6        1.44        2.51      1.49 o 
 -16   6   6        4.82        4.32      1.45 o 
 -15   6   6        1.92        1.38      1.85 o 
 -14   6   6       11.70        8.07      1.26 o 
 -13   6   6        3.17        2.19      0.83 o 
 -12   6   6       21.75       20.96      0.94 o 
 -11   6   6      147.60      146.00      1.98 o 
 -10   6   6      202.56      195.57      2.22 o 
  -9   6   6        0.07       -0.26      0.33 o 
  -8   6   6        0.36        0.04      0.29 o 
  -7   6   6      121.08      117.23      1.06 o 
  -6   6   6       88.90       79.36      0.84 o 
  -5   6   6       12.73       13.45      0.39 o 
  -4   6   6        3.08        2.10      0.24 o 
  -3   6   6        0.17       -0.15      0.27 o 
  -2   6   6       45.41       46.18      0.74 o 
  -1   6   6        5.10        3.38      0.36 o 
   0   6   6       85.62       87.31      1.11 o 
   1   6   6        2.81        2.44      0.39 o 
   2   6   6      118.04      107.29      1.16 o 
   3   6   6       84.70       81.06      0.86 o 
   4   6   6       54.84       54.15      0.71 o 
   5   6   6       22.46       22.84      0.67 o 
   6   6   6       11.47       10.82      1.06 o 
   7   6   6       11.74       12.59      0.89 o 
   8   6   6       47.66       55.07      1.59 o 
   9   6   6        2.35        0.41      0.70 o 
  10   6   6       39.76       39.12      2.08 o 
  11   6   6        5.18        7.08      0.97 o 
  12   6   6        1.23        3.86      2.12 o 
 -17   7   6        0.98        1.39      4.28 o 
 -16   7   6        9.59        7.28      1.98 o 
 -15   7   6       10.34       11.98      2.05 o 
 -14   7   6        4.35        3.65      1.15 o 
 -13   7   6       13.35       10.69      1.17 o 
 -12   7   6        8.10        2.72      0.76 o 
 -11   7   6        0.53        1.57      0.59 o 
 -10   7   6       35.75       33.88      1.04 o 
  -9   7   6       60.20       55.33      0.90 o 
  -8   7   6        2.51        2.14      0.34 o 
  -7   7   6       16.18       13.98      0.42 o 
  -6   7   6       29.99       27.92      0.50 o 
  -5   7   6       29.53       30.50      0.55 o 
  -4   7   6       75.63       73.43      0.96 o 
  -3   7   6      191.08      187.12      1.78 o 
  -2   7   6        0.87        0.27      0.32 o 
  -1   7   6      158.32      161.27      1.64 o 
   0   7   6      130.14      135.96      1.49 o 
   1   7   6        0.56        0.08      0.39 o 
   2   7   6        9.76        9.74      0.54 o 
   3   7   6        1.05        0.92      0.25 o 
   4   7   6       12.11       10.51      0.45 o 
   5   7   6        0.03       -0.49      0.49 o 
   6   7   6       94.17       96.59      2.07 o 
   7   7   6       56.46       57.34      1.57 o 
   8   7   6        0.00       -0.82      0.82 o 
   9   7   6        2.30        2.00      1.13 o 
  10   7   6        8.46        6.69      1.50 o 
  11   7   6        0.00       -0.74      2.24 o 
 -16   8   6       27.77       30.82      5.99 o 
 -15   8   6       17.18       21.01      2.37 o 
 -14   8   6        0.05        1.01      1.11 o 
 -13   8   6        2.53        2.04      0.82 o 
 -12   8   6        0.00        0.19      0.69 o 
 -11   8   6        0.50       -0.56      0.78 o 
 -10   8   6       15.77       16.95      0.75 o 
  -9   8   6        4.16        3.46      0.42 o 
  -8   8   6        7.72        7.82      0.49 o 
  -7   8   6       51.91       53.64      1.11 o 
  -6   8   6        2.48        2.68      0.29 o 
  -5   8   6       37.36       36.02      0.77 o 
  -4   8   6       68.39       66.10      0.94 o 
  -3   8   6       11.50       10.37      0.47 o 
  -2   8   6        7.95        6.78      0.42 o 
  -1   8   6       12.39       13.86      0.53 o 
   0   8   6       36.51       34.98      0.82 o 
   1   8   6        9.80       12.53      0.60 o 
   2   8   6       78.60       77.15      1.28 o 
   3   8   6        0.01       -0.47      0.47 o 
   4   8   6       31.51       35.14      0.79 o 
   5   8   6        9.10       10.31      0.69 o 
   6   8   6        2.35        1.16      0.84 o 
   7   8   6       16.84       20.09      1.33 o 
   8   8   6       63.70       67.69      2.41 o 
   9   8   6       25.69       25.42      1.81 o 
  10   8   6        0.39       -1.61      1.61 o 
 -15   9   6        3.27        3.06      1.80 o 
 -14   9   6        4.35        3.18      1.23 o 
 -13   9   6        7.56        8.17      1.12 o 
 -12   9   6       18.49       16.93      1.24 o 
 -11   9   6       15.58       16.03      1.48 o 
 -10   9   6        0.37       -0.13      0.54 o 
  -9   9   6       17.59       16.90      0.82 o 
  -8   9   6       40.19       41.91      0.89 o 
  -7   9   6        2.00        2.04      0.40 o 
  -6   9   6       56.05       54.81      1.44 o 
  -5   9   6       53.91       53.81      0.93 o 
  -4   9   6       49.91       51.35      1.37 o 
  -3   9   6        0.11       -0.39      0.39 o 
  -2   9   6      144.93      143.11      1.75 o 
  -1   9   6       58.02       57.39      0.97 o 
   0   9   6        1.37        2.31      0.70 o 
   1   9   6       15.61       16.47      0.68 o 
   2   9   6        1.53        0.09      0.49 o 
   3   9   6        0.40       -0.56      0.56 o 
   4   9   6       12.59        9.89      0.56 o 
   5   9   6        1.07        0.36      0.59 o 
   6   9   6        2.67        3.76      1.00 o 
   7   9   6        2.75        2.58      1.07 o 
   8   9   6        0.15       -1.01      1.07 o 
   9   9   6        0.04       -0.85      1.20 o 
 -13  10   6        0.00        0.29      1.09 o 
 -12  10   6        5.46        4.02      1.14 o 
 -11  10   6        1.51        2.20      0.87 o 
 -10  10   6        2.10        1.50      0.72 o 
  -9  10   6        0.47       -0.61      0.62 o 
  -8  10   6        0.70        0.31      0.59 o 
  -7  10   6        3.24        4.02      0.65 o 
  -6  10   6       30.00       31.68      0.90 o 
  -5  10   6       19.78       20.37      0.60 o 
  -4  10   6        3.26        4.72      0.48 o 
  -3  10   6       13.76       15.33      0.69 o 
  -2  10   6       68.75       76.01      1.66 o 
  -1  10   6        0.65       -0.06      0.49 o 
   0  10   6       15.85       16.85      0.76 o 
   1  10   6        3.39        4.11      0.63 o 
   2  10   6        0.07       -0.65      0.65 o 
   3  10   6        0.26       -0.58      0.58 o 
   4  10   6       13.61       16.35      0.71 o 
   5  10   6        1.78        1.81      0.99 o 
   6  10   6        0.58       -0.06      0.93 o 
   7  10   6        2.33        1.64      1.85 o 
   8  10   6        4.09        4.99      3.79 o 
 -11  11   6        0.01       -0.59      0.96 o 
 -10  11   6       16.86       17.13      2.00 o 
  -9  11   6       11.10       11.37      1.07 o 
  -8  11   6        0.01       -0.18      0.62 o 
  -7  11   6        0.01       -0.65      0.65 o 
  -6  11   6        4.68        3.84      1.00 o 
  -5  11   6       59.26       65.80      1.20 o 
  -4  11   6        1.58        0.91      0.41 o 
  -3  11   6       33.90       37.28      1.05 o 
  -2  11   6        1.69        1.45      0.62 o 
  -1  11   6        1.50        0.29      0.61 o 
   0  11   6        1.22       -0.34      0.60 o 
   1  11   6        0.42        0.10      0.64 o 
   2  11   6       27.09       27.63      1.15 o 
   3  11   6       11.46       10.19      1.03 o 
   4  11   6        1.50        1.99      0.72 o 
   5  11   6        0.10       -0.13      0.85 o 
   6  11   6        5.15        6.82      1.56 o 
  -8  12   6        1.07        1.39      1.41 o 
  -7  12   6        1.36        1.11      0.83 o 
  -6  12   6       24.85       25.44      2.90 o 
  -5  12   6       38.71       39.94      2.01 o 
  -4  12   6        4.15        4.45      0.59 o 
  -3  12   6        5.48        5.83      0.80 o 
  -2  12   6        5.84        6.83      0.81 o 
  -1  12   6        0.41        0.90      1.05 o 
   0  12   6        1.28        1.52      1.13 o 
   1  12   6       17.47       21.79      1.78 o 
   2  12   6       11.34       10.40      1.56 o 
   3  12   6        0.15        2.68      1.32 o 
 -20   1   7        0.81        1.22      1.18 o 
 -19   1   7       25.29       27.42      2.02 o 
 -18   1   7       20.38       26.98      1.97 o 
 -17   1   7       31.17       28.95      1.80 o 
 -16   1   7      117.85      123.37      4.06 o 
 -15   1   7        5.30        7.48      1.22 o 
 -14   1   7       36.87       30.56      1.63 o 
 -13   1   7      147.88      138.43      2.17 o 
 -12   1   7      280.79      284.92      2.67 o 
 -11   1   7      100.45       99.25      1.16 o 
 -10   1   7      346.09      337.15      2.01 o 
  -9   1   7      407.05      389.18      2.02 o 
  -8   1   7       53.34       58.74      0.55 o 
  -7   1   7       63.80       67.83      0.55 o 
  -6   1   7      306.12      302.89      1.58 o 
  -5   1   7      272.38      272.47      1.41 o 
  -4   1   7     1233.06     1293.57      6.03 o 
  -3   1   7     2099.18     2296.76     10.97 o 
  -2   1   7      201.97      214.21      1.36 o 
  -1   1   7      967.77     1049.39      5.44 o 
   0   1   7      466.71      494.10      2.65 o 
   1   1   7        4.39        1.76      0.19 o 
   2   1   7      321.25      283.58      1.92 o 
   3   1   7      193.07      180.43      1.41 o 
   4   1   7      173.53      162.09      1.56 o 
   5   1   7        1.83       -0.34      0.34 o 
   6   1   7      124.27      121.09      1.50 o 
   7   1   7        1.26       -0.39      0.39 o 
   8   1   7      168.25      161.97      1.91 o 
   9   1   7       22.50       22.29      0.88 o 
  10   1   7        2.27        0.54      0.77 o 
  11   1   7       22.08       21.10      1.06 o 
  12   1   7       20.33       17.55      1.83 o 
  13   1   7        2.34        6.44      1.65 o 
 -20   2   7        0.99       -1.77      1.77 o 
 -19   2   7       13.61        8.79      1.86 o 
 -18   2   7        1.18       -0.83      0.83 o 
 -17   2   7       37.22       31.66      1.55 o 
 -16   2   7        7.10        8.09      1.00 o 
 -15   2   7        0.01       -0.51      0.77 o 
 -14   2   7      166.81      180.02      2.77 o 
 -13   2   7        4.93        7.86      0.71 o 
 -12   2   7        2.59        1.83      0.47 o 
 -11   2   7        0.46       -0.32      0.32 o 
 -10   2   7        7.95        6.07      0.32 o 
  -9   2   7      141.26      131.80      0.91 o 
  -8   2   7      556.24      585.99      2.80 o 
  -7   2   7        8.29        9.73      0.25 o 
  -6   2   7      182.26      196.69      1.18 o 
  -5   2   7        5.42       14.59      0.28 o 
  -4   2   7      450.51      567.86      2.69 o 
  -3   2   7     1115.60     1211.70      5.66 o 
  -2   2   7      396.50      433.52      2.30 o 
  -1   2   7      403.33      435.12      2.32 o 
   0   2   7       10.70        5.79      0.31 o 
   1   2   7      703.16      657.23      3.48 o 
   2   2   7      200.82      207.89      1.37 o 
   3   2   7      742.43      682.59      4.05 o 
   4   2   7      773.76      751.97      4.75 o 
   5   2   7       41.80       43.90      0.75 o 
   6   2   7       65.75       60.61      0.96 o 
   7   2   7       39.16       35.66      1.19 o 
   8   2   7        8.38        6.35      0.51 o 
   9   2   7        6.92        4.50      0.47 o 
  10   2   7       40.71       41.38      1.71 o 
  11   2   7        8.81        7.23      1.15 o 
  12   2   7        5.01        6.47      1.37 o 
  13   2   7       19.41       19.92      2.47 o 
 -20   3   7        0.82       -2.38      2.38 o 
 -19   3   7        6.11        3.45      1.64 o 
 -18   3   7        9.89       12.37      1.73 o 
 -17   3   7        7.62       10.57      1.63 o 
 -16   3   7        1.41       -0.08      1.29 o 
 -15   3   7        2.93        0.29      0.97 o 
 -14   3   7       10.15        7.44      0.83 o 
 -13   3   7       28.29       29.36      1.07 o 
 -12   3   7        1.31       -0.19      0.44 o 
 -11   3   7        1.32        1.26      0.39 o 
 -10   3   7       58.63       51.24      0.71 o 
  -9   3   7        5.66        4.80      0.27 o 
  -8   3   7        2.41        3.70      0.24 o 
  -7   3   7       44.29       39.04      0.53 o 
  -6   3   7      592.05      591.16      2.90 o 
  -5   3   7        4.28        2.71      0.19 o 
  -4   3   7      254.09      231.46      1.33 o 
  -3   3   7      147.72      131.69      0.88 o 
  -2   3   7       22.23       22.26      0.35 o 
  -1   3   7       21.66       24.28      0.39 o 
   0   3   7        4.14        3.32      0.21 o 
   1   3   7      358.52      346.37      2.07 o 
   2   3   7      414.94      390.93      2.39 o 
   3   3   7        1.13       -0.40      0.40 o 
   4   3   7       22.04       19.55      0.64 o 
   5   3   7        5.70        1.94      0.47 o 
   6   3   7        6.18        9.08      0.60 o 
   7   3   7        0.02       -0.28      0.54 o 
   8   3   7      179.20      186.60      2.61 o 
   9   3   7       43.53       49.10      1.72 o 
  10   3   7        0.87        0.83      0.89 o 
  11   3   7        2.12        2.00      1.84 o 
  12   3   7        1.36       -0.07      1.67 o 
  13   3   7       24.35       34.33      3.33 o 
 -19   4   7        2.25       -0.34      1.39 o 
 -18   4   7        0.54       -0.60      1.31 o 
 -17   4   7       22.90       28.21      1.98 o 
 -16   4   7        9.10        9.70      0.91 o 
 -15   4   7        0.68       -0.67      0.69 o 
 -14   4   7        1.68        2.15      0.63 o 
 -13   4   7       94.51       96.78      1.46 o 
 -12   4   7      159.67      158.14      1.78 o 
 -11   4   7      163.79      166.25      1.58 o 
 -10   4   7        0.94        0.46      0.28 o 
  -9   4   7      544.52      518.72      3.16 o 
  -8   4   7      601.17      585.47      3.22 o 
  -7   4   7       76.43       79.61      0.80 o 
  -6   4   7      252.58      253.12      1.65 o 
  -5   4   7       30.95       33.70      0.41 o 
  -4   4   7      385.10      335.17      1.92 o 
  -3   4   7       19.09       17.97      0.38 o 
  -2   4   7      176.24      168.13      1.22 o 
  -1   4   7      267.49      279.47      1.75 o 
   0   4   7       84.11       90.73      0.82 o 
   1   4   7      316.96      305.44      1.92 o 
   2   4   7        0.84       -0.24      0.24 o 
   3   4   7      114.55      115.84      1.14 o 
   4   4   7      317.23      311.62      2.88 o 
   5   4   7        3.89        2.48      0.52 o 
   6   4   7       23.17       25.80      0.86 o 
   7   4   7        2.08       -0.56      0.56 o 
   8   4   7       12.87        9.74      0.96 o 
   9   4   7        0.79       -1.00      1.00 o 
  10   4   7        0.08       -0.53      1.77 o 
  11   4   7        9.53        5.16      1.70 o 
  12   4   7        0.01       -1.65      1.65 o 
  13   4   7        1.05        2.00      1.86 o 
 -19   5   7        1.25       -0.25      0.99 o 
 -18   5   7        1.78        1.67      1.03 o 
 -17   5   7       21.41       19.26      1.21 o 
 -16   5   7       26.99       27.86      1.32 o 
 -15   5   7        9.63       10.30      0.93 o 
 -14   5   7       30.91       31.09      1.20 o 
 -13   5   7        0.17       -0.50      0.50 o 
 -12   5   7        8.27        7.70      0.50 o 
 -11   5   7        7.11        8.95      0.65 o 
 -10   5   7      296.18      285.24      2.82 o 
  -9   5   7      175.79      172.96      1.66 o 
  -8   5   7       55.64       47.36      0.76 o 
  -7   5   7        4.59        8.58      0.34 o 
  -6   5   7      255.36      242.56      1.92 o 
  -5   5   7       46.90       47.86      0.66 o 
  -4   5   7      111.11      121.34      1.09 o 
  -3   5   7       53.48       45.07      0.59 o 
  -2   5   7      123.62      112.07      0.93 o 
  -1   5   7      132.87      110.85      0.95 o 
   0   5   7      138.10      144.84      1.09 o 
   1   5   7      153.11      144.22      1.18 o 
   2   5   7       10.30        5.91      0.30 o 
   3   5   7       13.67       10.46      0.38 o 
   4   5   7       53.52       55.27      0.90 o 
   5   5   7       12.70       11.54      0.63 o 
   6   5   7       28.81       27.44      0.91 o 
   7   5   7        0.02       -0.57      0.57 o 
   8   5   7        1.28       -0.14      0.63 o 
   9   5   7        0.03       -0.81      0.81 o 
  10   5   7        8.36        5.34      1.12 o 
  11   5   7       21.32       18.42      1.39 o 
  12   5   7        4.91        1.86      1.15 o 
 -18   6   7        4.52        0.78      1.97 o 
 -17   6   7        1.41        1.80      1.45 o 
 -16   6   7        0.09       -1.31      1.31 o 
 -15   6   7        0.31       -1.19      1.19 o 
 -14   6   7       35.19       36.57      1.67 o 
 -13   6   7       11.19       13.54      1.04 o 
 -12   6   7      127.81      129.99      1.94 o 
 -11   6   7      146.85      152.76      2.03 o 
 -10   6   7       52.12       53.07      1.14 o 
  -9   6   7       44.23       42.27      0.85 o 
  -8   6   7       73.76       72.13      1.05 o 
  -7   6   7       30.73       34.96      0.67 o 
  -6   6   7      207.48      203.75      1.77 o 
  -5   6   7      565.28      542.98      3.73 o 
  -4   6   7       89.86       83.92      0.91 o 
  -3   6   7       17.70       15.00      0.42 o 
  -2   6   7      207.33      213.09      1.87 o 
  -1   6   7       19.93       17.10      0.49 o 
   0   6   7       82.18       95.23      1.07 o 
   1   6   7      537.00      507.69      3.51 o 
   2   6   7       57.05       44.65      0.61 o 
   3   6   7        4.11        2.80      0.30 o 
   4   6   7       78.36       83.40      1.26 o 
   5   6   7       26.54       22.88      0.94 o 
   6   6   7       90.62      102.26      1.83 o 
   7   6   7      152.53      156.08      2.61 o 
   8   6   7        6.74        3.79      0.78 o 
   9   6   7       14.34       12.87      1.10 o 
  10   6   7        4.52        3.74      1.05 o 
  11   6   7       44.82       58.93      3.52 o 
 -17   7   7       15.04       17.78      2.93 o 
 -16   7   7        2.25        2.08      1.77 o 
 -15   7   7       12.06       12.72      2.06 o 
 -14   7   7        6.44        4.16      1.18 o 
 -13   7   7       11.54        8.60      0.94 o 
 -12   7   7       23.03       17.66      0.94 o 
 -11   7   7       15.69       13.60      0.80 o 
 -10   7   7       21.47       22.91      0.84 o 
  -9   7   7       41.83       45.74      0.92 o 
  -8   7   7       20.30       20.66      0.63 o 
  -7   7   7       28.37       30.86      0.66 o 
  -6   7   7       22.31       21.54      0.55 o 
  -5   7   7        2.35        2.10      0.32 o 
  -4   7   7      171.95      181.10      1.58 o 
  -3   7   7       37.41       35.46      0.72 o 
  -2   7   7       14.55       13.74      0.53 o 
  -1   7   7      127.16      113.13      1.46 o 
   0   7   7       25.67       20.62      0.70 o 
   1   7   7        3.52        3.45      0.31 o 
   2   7   7       14.23       18.12      0.51 o 
   3   7   7        4.50        4.07      0.40 o 
   4   7   7       97.43      106.53      2.09 o 
   5   7   7       66.25       65.73      2.00 o 
   6   7   7       45.67       48.16      1.48 o 
   7   7   7        6.67        5.53      1.02 o 
   8   7   7       16.34       21.11      1.33 o 
   9   7   7       54.77       69.01      3.57 o 
  10   7   7        0.83        2.67      1.44 o 
 -16   8   7        1.37       -1.32      1.77 o 
 -15   8   7        6.85        4.57      1.87 o 
 -14   8   7        0.07       -0.94      1.09 o 
 -13   8   7       38.87       39.42      1.47 o 
 -12   8   7        1.39        0.46      0.67 o 
 -11   8   7       18.50       19.26      0.95 o 
 -10   8   7       12.66       13.24      0.74 o 
  -9   8   7        0.05       -0.14      0.46 o 
  -8   8   7        0.34       -0.38      0.38 o 
  -7   8   7       15.38       14.92      0.58 o 
  -6   8   7        1.66        1.53      0.35 o 
  -5   8   7       16.94       20.00      0.54 o 
  -4   8   7        0.53       -0.10      0.29 o 
  -3   8   7      103.70      109.87      1.37 o 
  -2   8   7       13.56       13.62      0.59 o 
  -1   8   7       11.14       10.15      0.56 o 
   0   8   7       14.93       14.99      0.64 o 
   1   8   7        0.07       -0.46      0.46 o 
   2   8   7        2.93        3.44      0.38 o 
   3   8   7        0.94        0.67      0.39 o 
   4   8   7        5.28        4.13      0.66 o 
   5   8   7       34.58       36.08      1.40 o 
   6   8   7       19.01       20.20      1.46 o 
   7   8   7        6.17        3.12      1.36 o 
   8   8   7       19.81       19.35      1.68 o 
   9   8   7        9.35       12.05      2.15 o 
 -15   9   7        0.17       -0.94      2.16 o 
 -14   9   7        0.21       -1.11      1.11 o 
 -13   9   7        4.26        2.58      1.03 o 
 -12   9   7        1.30        0.37      0.90 o 
 -11   9   7        1.58       -0.02      0.80 o 
 -10   9   7        2.93        2.70      0.62 o 
  -9   9   7        8.21        6.85      0.66 o 
  -8   9   7      104.20      104.57      2.29 o 
  -7   9   7       77.65       76.65      2.05 o 
  -6   9   7        3.76        4.14      0.43 o 
  -5   9   7        6.12        5.83      0.43 o 
  -4   9   7        5.68        5.85      0.38 o 
  -3   9   7        5.43        5.71      0.52 o 
  -2   9   7        4.28        4.40      0.51 o 
  -1   9   7       12.53       12.33      0.64 o 
   0   9   7        3.15        4.19      0.55 o 
   1   9   7        6.05        7.11      0.64 o 
   2   9   7       64.49       66.74      1.13 o 
   3   9   7        2.35        0.22      0.42 o 
   4   9   7        2.77        4.00      0.86 o 
   5   9   7        4.76        4.76      1.06 o 
   6   9   7        4.82        3.77      1.13 o 
   7   9   7        1.59       -0.04      1.10 o 
   8   9   7        1.58        2.24      1.28 o 
 -13  10   7        1.47        1.86      1.15 o 
 -12  10   7        2.11        2.13      1.07 o 
 -11  10   7        7.65        8.07      1.12 o 
 -10  10   7        0.94        1.39      0.74 o 
  -9  10   7        9.85        9.18      0.84 o 
  -8  10   7        7.78        6.56      0.77 o 
  -7  10   7        7.32        7.82      0.78 o 
  -6  10   7        0.34       -0.47      0.65 o 
  -5  10   7       57.98       61.90      1.49 o 
  -4  10   7       50.57       51.85      0.98 o 
  -3  10   7        0.02       -0.41      0.51 o 
  -2  10   7        0.12       -0.34      0.53 o 
  -1  10   7        4.26        5.90      0.65 o 
   0  10   7        0.01       -0.56      0.56 o 
   1  10   7       12.63       14.73      0.84 o 
   2  10   7        2.18        3.19      0.49 o 
   3  10   7        3.11        5.59      0.80 o 
   4  10   7        4.47        2.91      1.61 o 
   5  10   7        0.01       -0.93      0.93 o 
   6  10   7        1.77        2.77      1.12 o 
   7  10   7        3.27        1.51      1.62 o 
 -11  11   7        2.79        2.57      1.03 o 
 -10  11   7        0.04       -0.92      0.92 o 
  -9  11   7        0.06       -0.56      0.86 o 
  -8  11   7        4.13        2.08      0.79 o 
  -7  11   7       32.74       36.42      1.64 o 
  -6  11   7       18.10       20.59      1.15 o 
  -5  11   7        0.01       -0.56      0.56 o 
  -4  11   7        0.92       -0.44      0.44 o 
  -3  11   7        6.69        7.57      0.59 o 
  -2  11   7        0.56        0.09      0.65 o 
  -1  11   7       12.13       15.24      0.93 o 
   0  11   7        5.14        4.65      0.78 o 
   1  11   7        4.61        4.96      1.04 o 
   2  11   7       14.57       15.60      0.83 o 
   3  11   7       10.72       11.51      0.92 o 
   4  11   7        0.27        1.57      1.30 o 
   5  11   7        8.44       11.90      2.93 o 
  -8  12   7        0.03       -0.82      2.14 o 
  -7  12   7        0.20       -1.31      1.31 o 
  -6  12   7        0.07       -0.67      0.81 o 
  -5  12   7        0.00        0.44      0.78 o 
  -4  12   7        1.36        0.89      0.75 o 
  -3  12   7        0.08       -0.53      0.53 o 
  -2  12   7        0.74        0.96      0.57 o 
  -1  12   7        2.71        1.85      1.20 o 
   0  12   7        0.19       -0.59      3.31 o 
   1  12   7        3.52        4.13      1.34 o 
 -20   0   8       32.49       46.55      5.91 o 
 -19   0   8       10.15       10.44      4.13 o 
 -18   0   8        6.41        8.42      3.89 o 
 -17   0   8        6.73       11.92      3.77 o 
 -16   0   8       82.36       86.47      4.29 o 
 -15   0   8      153.75      166.07      5.52 o 
 -14   0   8      148.90      158.80      4.97 o 
 -13   0   8        5.67        2.88      1.26 o 
 -12   0   8        3.40        3.10      0.72 o 
 -11   0   8        5.25        9.61      0.65 o 
 -10   0   8       99.33       81.50      1.29 o 
  -9   0   8      136.15      119.75      1.33 o 
  -8   0   8      251.81      244.36      1.90 o 
  -7   0   8      157.85      189.17      1.61 o 
  -6   0   8        6.48        7.84      0.36 o 
  -5   0   8        6.49        4.67      0.27 o 
  -4   0   8       33.45       26.77      0.56 o 
  -3   0   8     1504.79     1515.37      9.42 o 
  -2   0   8      256.34      306.63      2.32 o 
  -1   0   8     1011.91      984.44      6.73 o 
   0   0   8      670.57      672.58      4.77 o 
   1   0   8       92.97       98.52      1.31 o 
   2   0   8       39.48       41.38      0.89 o 
   3   0   8       95.17       68.38      1.34 o 
   4   0   8        0.14       -0.51      0.51 o 
   5   0   8        0.86       -0.46      0.47 o 
   6   0   8       46.62       41.96      1.23 o 
   7   0   8       29.48       34.15      1.34 o 
   8   0   8      200.27      211.44      4.52 o 
   9   0   8      163.03      182.09      3.51 o 
  10   0   8        0.16       -0.03      0.94 o 
  11   0   8        0.04       -0.84      0.84 o 
  12   0   8       22.97       24.70      1.54 o 
  13   0   8        2.42        0.14      0.81 o 
 -20   1   8        3.02        2.13      2.06 o 
 -19   1   8        0.70       -0.19      1.27 o 
 -18   1   8       10.58        6.46      1.42 o 
 -17   1   8        0.21       -0.29      1.05 o 
 -16   1   8        1.04       -1.03      1.03 o 
 -15   1   8        5.19        6.49      1.12 o 
 -14   1   8       14.04       14.69      1.13 o 
 -13   1   8        3.12        1.20      0.56 o 
 -12   1   8       22.66       23.65      0.77 o 
 -11   1   8      325.23      322.33      2.29 o 
 -10   1   8      281.17      282.03      1.84 o 
  -9   1   8       67.99       83.81      0.76 o 
  -8   1   8      277.63      287.08      1.64 o 
  -7   1   8       34.90       39.41      0.46 o 
  -6   1   8     1022.93     1153.34      5.08 o 
  -5   1   8      568.91      582.31      2.83 o 
  -4   1   8      127.64      122.51      0.88 o 
  -3   1   8      328.53      362.02      2.03 o 
  -2   1   8      242.59      258.32      1.54 o 
  -1   1   8      276.49      293.19      1.71 o 
   0   1   8       10.03       13.86      0.34 o 
   1   1   8      103.89       89.00      0.86 o 
   2   1   8      659.88      602.61      3.91 o 
   3   1   8        0.17       -0.28      0.28 o 
   4   1   8      359.11      354.08      2.94 o 
   5   1   8        2.37        4.70      0.47 o 
   6   1   8       67.89       64.01      1.14 o 
   7   1   8      124.19      127.78      1.67 o 
   8   1   8        0.49       -0.51      0.51 o 
   9   1   8        0.00       -0.57      0.58 o 
  10   1   8       36.86       38.50      1.35 o 
  11   1   8        8.76        8.94      1.23 o 
  12   1   8        0.01       -0.63      0.63 o 
  13   1   8        0.60       -1.45      1.45 o 
 -20   2   8       12.17       17.08      2.41 o 
 -19   2   8        0.38        1.04      1.62 o 
 -18   2   8        5.26        4.18      1.08 o 
 -17   2   8       12.56       10.95      1.17 o 
 -16   2   8       14.98       15.32      1.12 o 
 -15   2   8       11.59       10.45      0.99 o 
 -14   2   8        0.01       -0.69      0.69 o 
 -13   2   8       13.14       13.23      0.76 o 
 -12   2   8       12.73       14.38      0.63 o 
 -11   2   8      149.98      132.79      1.31 o 
 -10   2   8      275.89      289.78      1.79 o 
  -9   2   8        3.41        2.23      0.24 o 
  -8   2   8        5.92        6.04      0.26 o 
  -7   2   8      161.05      170.14      1.09 o 
  -6   2   8      233.81      221.71      1.35 o 
  -5   2   8        9.85        8.38      0.26 o 
  -4   2   8      227.25      242.07      1.39 o 
  -3   2   8       10.81        7.19      0.24 o 
  -2   2   8      221.18      215.98      1.33 o 
  -1   2   8      229.51      230.90      1.41 o 
   0   2   8      120.11      110.99      0.88 o 
   1   2   8       43.81       40.19      0.58 o 
   2   2   8       97.45       95.97      0.96 o 
   3   2   8       18.26       14.92      0.47 o 
   4   2   8       28.09       22.62      0.58 o 
   5   2   8       49.13       46.62      0.90 o 
   6   2   8        0.73       -0.38      0.38 o 
   7   2   8        3.72        2.53      0.58 o 
   8   2   8        3.20        2.09      0.52 o 
   9   2   8       13.11       16.20      1.48 o 
  10   2   8        0.03       -0.89      0.89 o 
  11   2   8        1.79        0.57      1.18 o 
  12   2   8        0.14       -1.27      1.27 o 
 -20   3   8        0.11       -1.34      1.34 o 
 -19   3   8        2.46        0.22      1.45 o 
 -18   3   8       46.39       43.09      2.69 o 
 -17   3   8       13.22       15.53      1.99 o 
 -16   3   8       48.68       46.60      2.32 o 
 -15   3   8       26.08       23.35      1.24 o 
 -14   3   8       30.16       27.72      1.19 o 
 -13   3   8      142.74      151.81      2.21 o 
 -12   3   8       34.08       30.31      0.87 o 
 -11   3   8       12.20       12.64      0.55 o 
 -10   3   8      143.66      136.41      1.16 o 
  -9   3   8      517.18      507.31      2.82 o 
  -8   3   8      221.08      220.42      1.32 o 
  -7   3   8       75.88       77.99      0.67 o 
  -6   3   8      172.77      187.83      1.14 o 
  -5   3   8     1107.68     1128.43      5.34 o 
  -4   3   8       58.71       48.35      0.49 o 
  -3   3   8      520.97      513.94      2.74 o 
  -2   3   8      516.41      501.90      2.83 o 
  -1   3   8       12.59       10.81      0.31 o 
   0   3   8       64.27       50.26      0.61 o 
   1   3   8      510.19      497.70      2.98 o 
   2   3   8      536.96      513.48      3.67 o 
   3   3   8       64.74       61.67      1.09 o 
   4   3   8      112.82      107.37      1.48 o 
   5   3   8        4.15        3.20      0.52 o 
   6   3   8        0.62        0.68      0.59 o 
   7   3   8       17.82       15.19      1.38 o 
   8   3   8       67.81       65.97      1.75 o 
   9   3   8        5.32        2.86      1.09 o 
  10   3   8        4.94        2.34      1.60 o 
  11   3   8        5.86        2.69      1.72 o 
  12   3   8        0.05        1.73      1.84 o 
 -19   4   8        6.18        5.52      1.56 o 
 -18   4   8        8.35       12.11      1.67 o 
 -17   4   8        0.00       -0.58      0.93 o 
 -16   4   8        9.99        8.36      0.88 o 
 -15   4   8       89.71       96.37      1.89 o 
 -14   4   8        0.00       -0.44      0.61 o 
 -13   4   8       70.68       68.46      1.30 o 
 -12   4   8       11.25       13.52      0.60 o 
 -11   4   8       12.66       10.57      0.49 o 
 -10   4   8       51.90       49.57      0.74 o 
  -9   4   8      108.73      108.80      1.03 o 
  -8   4   8        1.69        1.09      0.22 o 
  -7   4   8      217.28      189.82      1.35 o 
  -6   4   8        4.91        1.95      0.24 o 
  -5   4   8       36.60       36.57      0.52 o 
  -4   4   8      169.87      164.32      1.09 o 
  -3   4   8     1361.75     1330.90      6.72 o 
  -2   4   8       41.04       26.98      0.52 o 
  -1   4   8      553.06      543.67      3.35 o 
   0   4   8       15.55       15.50      0.42 o 
   1   4   8      280.92      280.04      1.99 o 
   2   4   8      210.74      210.73      1.87 o 
   3   4   8      345.52      345.00      3.26 o 
   4   4   8       28.78       30.89      0.90 o 
   5   4   8       43.44       42.73      1.05 o 
   6   4   8       86.40       90.32      1.54 o 
   7   4   8        0.40       -0.65      0.70 o 
   8   4   8       59.15       59.06      1.80 o 
   9   4   8       35.57       36.61      2.32 o 
  10   4   8        1.19        0.04      1.51 o 
  11   4   8       34.18       41.60      2.64 o 
  12   4   8       28.40       34.36      3.22 o 
 -19   5   8        5.65        5.93      1.06 o 
 -18   5   8        9.14        9.48      1.10 o 
 -17   5   8        0.91       -0.26      0.84 o 
 -16   5   8        2.75        3.45      0.86 o 
 -15   5   8        6.47        6.61      0.90 o 
 -14   5   8        2.73        3.71      0.70 o 
 -13   5   8       41.92       48.45      1.12 o 
 -12   5   8       68.21       65.92      1.38 o 
 -11   5   8        6.19        4.86      0.57 o 
 -10   5   8      137.11      142.92      1.92 o 
  -9   5   8        7.40        7.09      0.48 o 
  -8   5   8      246.00      236.06      1.98 o 
  -7   5   8      284.99      278.63      2.33 o 
  -6   5   8        0.80        1.92      0.31 o 
  -5   5   8       10.33       14.56      0.43 o 
  -4   5   8        2.86        2.88      0.24 o 
  -3   5   8      124.88      127.31      1.14 o 
  -2   5   8      134.99      146.31      1.33 o 
  -1   5   8        5.72        2.69      0.28 o 
   0   5   8        6.36        4.89      0.32 o 
   1   5   8      153.17      156.22      1.20 o 
   2   5   8       75.41       70.93      0.88 o 
   3   5   8       11.95       13.06      0.55 o 
   4   5   8       54.70       58.20      1.08 o 
   5   5   8       17.95       19.98      0.81 o 
   6   5   8       10.54       11.81      0.89 o 
   7   5   8       40.59       45.43      1.25 o 
   8   5   8       19.16       19.29      1.13 o 
   9   5   8        2.32       -0.96      0.96 o 
  10   5   8        0.70       -0.99      1.11 o 
  11   5   8       12.58       12.55      2.34 o 
 -18   6   8        0.26       -1.27      1.46 o 
 -17   6   8        2.04       -0.11      1.42 o 
 -16   6   8        0.13       -1.31      1.31 o 
 -15   6   8        1.72        1.43      1.31 o 
 -14   6   8        0.57       -1.14      1.14 o 
 -13   6   8        5.89        3.93      0.78 o 
 -12   6   8        0.08       -0.56      0.56 o 
 -11   6   8       19.12       14.99      0.71 o 
 -10   6   8       64.15       65.80      1.27 o 
  -9   6   8        5.53        7.01      0.52 o 
  -8   6   8       28.93       30.18      0.77 o 
  -7   6   8      110.27       98.64      1.24 o 
  -6   6   8       48.75       46.75      0.79 o 
  -5   6   8      164.18      156.89      1.50 o 
  -4   6   8       39.71       30.72      0.65 o 
  -3   6   8      100.51       86.43      1.00 o 
  -2   6   8       44.76       47.56      0.73 o 
  -1   6   8        4.91        4.12      0.35 o 
   0   6   8        2.04        1.69      0.30 o 
   1   6   8       62.07       67.11      0.79 o 
   2   6   8       83.23       81.53      0.94 o 
   3   6   8       35.42       33.51      0.93 o 
   4   6   8       14.92       15.29      0.84 o 
   5   6   8        8.69        8.69      0.93 o 
   6   6   8        2.98        1.36      0.84 o 
   7   6   8        3.67        3.58      0.80 o 
   8   6   8        8.99        6.34      0.86 o 
   9   6   8        0.08       -0.82      0.82 o 
  10   6   8        1.15       -0.82      0.82 o 
 -17   7   8        3.52        3.12      1.95 o 
 -16   7   8        0.38       -1.62      1.62 o 
 -15   7   8        4.24        2.80      2.10 o 
 -14   7   8        0.09       -1.03      1.03 o 
 -13   7   8        4.71        4.45      0.88 o 
 -12   7   8       19.17       15.85      0.98 o 
 -11   7   8        1.23        1.15      0.64 o 
 -10   7   8        0.36       -0.01      0.49 o 
  -9   7   8        0.02       -0.42      0.43 o 
  -8   7   8       15.12       19.15      0.69 o 
  -7   7   8        9.37        9.00      0.50 o 
  -6   7   8        2.47        1.08      0.35 o 
  -5   7   8        9.15        7.80      0.42 o 
  -4   7   8        7.93        6.53      0.42 o 
  -3   7   8        6.98        8.82      0.43 o 
  -2   7   8       49.40       51.79      0.82 o 
  -1   7   8       44.96       51.71      0.84 o 
   0   7   8       17.15       17.69      0.56 o 
   1   7   8       21.94       26.41      0.63 o 
   2   7   8       13.25        9.82      0.50 o 
   3   7   8       11.95       15.59      0.99 o 
   4   7   8        0.08       -0.68      0.68 o 
   5   7   8        2.28        0.28      0.77 o 
   6   7   8       56.51       61.56      1.80 o 
   7   7   8        1.85       -0.23      1.00 o 
   8   7   8       21.67       19.63      1.78 o 
   9   7   8        0.76       -0.51      1.32 o 
  10   7   8        1.76        1.72      1.81 o 
 -16   8   8        6.46        6.08      2.07 o 
 -15   8   8        0.38        2.11      1.75 o 
 -14   8   8        3.22        1.43      1.17 o 
 -13   8   8       50.03       48.59      1.63 o 
 -12   8   8       15.72       15.23      0.94 o 
 -11   8   8        4.95        4.16      0.72 o 
 -10   8   8       88.72       88.23      1.69 o 
  -9   8   8       52.74       54.50      1.14 o 
  -8   8   8        2.61        1.98      0.49 o 
  -7   8   8       65.59       60.69      1.06 o 
  -6   8   8       46.76       46.41      0.83 o 
  -5   8   8       31.31       33.29      0.70 o 
  -4   8   8       11.75       11.86      0.50 o 
  -3   8   8       80.33       82.41      1.07 o 
  -2   8   8        8.69       10.33      0.46 o 
  -1   8   8      105.22      107.24      1.26 o 
   0   8   8       17.46       13.65      0.58 o 
   1   8   8        0.00       -0.35      0.35 o 
   2   8   8        3.85        5.37      0.50 o 
   3   8   8       89.27       93.46      2.03 o 
   4   8   8       15.71       10.47      1.01 o 
   5   8   8       45.36       58.32      2.18 o 
   6   8   8       50.37       46.26      2.16 o 
   7   8   8        2.65        0.41      1.68 o 
   8   8   8        0.01       -0.91      1.24 o 
   9   8   8        2.29        0.43      2.37 o 
 -15   9   8        1.41        2.00      2.55 o 
 -14   9   8        1.83        1.82      1.22 o 
 -13   9   8        6.31        8.06      1.17 o 
 -12   9   8        0.69       -0.52      0.87 o 
 -11   9   8        7.33        7.14      1.02 o 
 -10   9   8        8.83        7.69      0.75 o 
  -9   9   8        3.69        2.82      0.79 o 
  -8   9   8       34.54       37.48      1.09 o 
  -7   9   8       59.43       62.81      1.21 o 
  -6   9   8       10.14       10.04      0.61 o 
  -5   9   8        9.05        9.24      0.51 o 
  -4   9   8        8.37        9.96      0.50 o 
  -3   9   8        6.37        6.26      0.44 o 
  -2   9   8        1.40        0.08      0.36 o 
  -1   9   8        0.23       -0.24      0.42 o 
   0   9   8        3.90        4.07      0.45 o 
   1   9   8       40.29       37.13      0.77 o 
   2   9   8        0.16       -0.31      0.55 o 
   3   9   8       38.39       45.92      2.93 o 
   4   9   8       25.69       30.35      2.93 o 
   5   9   8        0.26       -0.53      1.06 o 
   6   9   8       12.55       16.29      1.53 o 
   7   9   8       15.88       20.59      1.70 o 
 -13  10   8        1.13        2.98      1.20 o 
 -12  10   8        2.90        3.01      1.44 o 
 -11  10   8        5.45        4.77      0.98 o 
 -10  10   8        1.53        0.62      0.75 o 
  -9  10   8        3.49        3.56      0.79 o 
  -8  10   8       14.71       15.44      1.61 o 
  -7  10   8        5.64        5.25      0.73 o 
  -6  10   8        2.44        3.69      0.66 o 
  -5  10   8        2.04        1.50      0.52 o 
  -4  10   8        0.90        0.71      0.49 o 
  -3  10   8       18.26       18.90      1.16 o 
  -2  10   8       36.16       39.31      0.88 o 
  -1  10   8        0.12       -0.40      0.40 o 
   0  10   8        0.33       -0.43      0.43 o 
   1  10   8       13.29       15.13      0.72 o 
   2  10   8        0.06        0.54      0.90 o 
   3  10   8        0.45        1.49      1.00 o 
   4  10   8        2.39        3.52      1.08 o 
   5  10   8        4.73        4.44      1.49 o 
   6  10   8        1.29       -2.90      4.56 o 
 -11  11   8        1.81       -0.46      1.03 o 
 -10  11   8        4.10        2.05      1.05 o 
  -9  11   8        2.28        2.29      1.00 o 
  -8  11   8        2.09        2.88      0.96 o 
  -7  11   8        1.14        1.84      0.74 o 
  -6  11   8        4.42        4.89      0.73 o 
  -5  11   8        0.87        1.35      0.71 o 
  -4  11   8        1.16        0.20      0.67 o 
  -3  11   8        0.95        0.19      0.53 o 
  -2  11   8        1.96        1.33      0.57 o 
  -1  11   8        0.04       -0.49      0.49 o 
   0  11   8       16.11       18.88      0.92 o 
   1  11   8        0.61       -0.31      0.64 o 
   2  11   8        9.12       10.61      1.14 o 
   3  11   8       11.38       14.62      1.80 o 
  -7  12   8        6.96        7.10      1.65 o 
  -6  12   8       16.59       17.98      1.85 o 
  -5  12   8        6.21        5.67      1.18 o 
  -4  12   8        0.54       -0.42      0.93 o 
  -3  12   8        2.34        3.22      0.96 o 
  -2  12   8        3.12        2.09      0.95 o 
  -1  12   8        2.75        3.25      0.74 o 
   0  12   8       12.12       15.23      1.31 o 
 -20   1   9        4.84        1.39      1.54 o 
 -19   1   9        0.00       -1.05      1.05 o 
 -18   1   9        0.53       -1.01      1.01 o 
 -17   1   9        2.45        1.68      1.41 o 
 -16   1   9        1.68        0.26      1.25 o 
 -15   1   9        3.19        2.42      1.20 o 
 -14   1   9       30.18       34.07      1.52 o 
 -13   1   9        1.51        1.27      0.52 o 
 -12   1   9        2.22        2.34      0.47 o 
 -11   1   9      391.70      379.45      2.70 o 
 -10   1   9       69.80       66.61      0.82 o 
  -9   1   9      192.42      177.80      1.26 o 
  -8   1   9       44.04       50.60      0.60 o 
  -7   1   9       28.40       31.07      0.48 o 
  -6   1   9      338.07      319.29      1.78 o 
  -5   1   9       50.00       54.19      0.61 o 
  -4   1   9      478.74      482.56      2.64 o 
  -3   1   9       60.87       63.62      0.63 o 
  -2   1   9        0.12        0.36      0.18 o 
  -1   1   9       68.51       64.86      0.74 o 
   0   1   9      141.03      129.39      1.16 o 
   1   1   9       29.00       23.81      0.59 o 
   2   1   9      239.51      221.01      1.96 o 
   3   1   9      143.41      142.12      1.57 o 
   4   1   9       93.12       82.87      1.24 o 
   5   1   9      181.40      168.25      1.91 o 
   6   1   9       21.03       19.48      0.77 o 
   7   1   9       23.76       22.03      0.87 o 
   8   1   9        0.15       -0.55      0.55 o 
   9   1   9       64.98       60.75      1.50 o 
  10   1   9        5.17        4.99      0.82 o 
  11   1   9        8.72        7.26      0.93 o 
  12   1   9       12.67       14.60      1.93 o 
 -20   2   9        8.48        8.85      2.18 o 
 -19   2   9        7.58        7.00      1.78 o 
 -18   2   9        7.23        3.01      0.99 o 
 -17   2   9       86.41       86.97      2.21 o 
 -16   2   9        8.92       13.63      1.12 o 
 -15   2   9        0.20        0.28      0.75 o 
 -14   2   9        0.19        0.25      0.58 o 
 -13   2   9        8.48       11.85      0.92 o 
 -12   2   9       52.22       61.81      1.04 o 
 -11   2   9       60.95       61.27      0.90 o 
 -10   2   9      525.25      511.10      3.03 o 
  -9   2   9       49.22       43.18      0.61 o 
  -8   2   9      723.90      691.90      3.60 o 
  -7   2   9      436.53      436.64      2.84 o 
  -6   2   9      315.61      337.91      1.87 o 
  -5   2   9      378.98      417.87      2.35 o 
  -4   2   9      924.77      944.69      4.92 o 
  -3   2   9      580.04      551.62      2.97 o 
  -2   2   9      174.56      169.93      1.19 o 
  -1   2   9      278.49      259.43      1.91 o 
   0   2   9       65.33       59.85      0.74 o 
   1   2   9       48.38       47.01      0.76 o 
   2   2   9      189.85      193.99      1.62 o 
   3   2   9      370.82      362.85      2.74 o 
   4   2   9       47.89       43.65      0.89 o 
   5   2   9      177.01      178.55      2.01 o 
   6   2   9        3.45        1.30      0.44 o 
   7   2   9      187.11      191.15      2.24 o 
   8   2   9       42.72       38.06      3.55 o 
   9   2   9        0.16        0.39      1.43 o 
  10   2   9        9.08       10.12      1.43 o 
  11   2   9        3.76        2.34      1.36 o 
  12   2   9        1.01       -1.24      1.24 o 
 -20   3   9        5.86        6.70      1.66 o 
 -19   3   9        4.31        6.70      1.67 o 
 -18   3   9        5.67        5.97      1.60 o 
 -17   3   9       16.58       22.23      1.93 o 
 -16   3   9        4.56        4.62      1.47 o 
 -15   3   9       51.32       59.02      1.80 o 
 -14   3   9       82.03       93.79      2.04 o 
 -13   3   9        1.25        0.58      0.56 o 
 -12   3   9      150.16      143.92      1.82 o 
 -11   3   9        0.13       -0.30      0.30 o 
 -10   3   9      102.72       96.47      0.99 o 
  -9   3   9      127.94      121.34      1.02 o 
  -8   3   9       46.10       42.26      0.58 o 
  -7   3   9      140.00      145.74      1.07 o 
  -6   3   9      116.85      104.24      0.87 o 
  -5   3   9      535.25      480.03      2.56 o 
  -4   3   9        0.42       -0.19      0.19 o 
  -3   3   9      416.93      410.52      2.31 o 
  -2   3   9      250.94      253.65      2.16 o 
  -1   3   9      103.27       93.45      0.94 o 
   0   3   9      316.72      324.56      2.35 o 
   1   3   9      226.30      215.49      2.09 o 
   2   3   9       81.41       80.48      1.27 o 
   3   3   9      148.33      142.00      1.76 o 
   4   3   9        4.67        5.68      0.56 o 
   5   3   9       41.21       37.68      1.15 o 
   6   3   9       38.45       40.43      1.27 o 
   7   3   9       63.52       71.76      1.81 o 
   8   3   9       24.86       25.39      1.25 o 
   9   3   9        8.46        8.42      1.20 o 
  10   3   9        0.10       -1.47      1.47 o 
  11   3   9       10.29       15.06      2.17 o 
 -20   4   9        0.56        2.08      1.49 o 
 -19   4   9        2.22       -0.02      1.50 o 
 -18   4   9        0.20       -1.05      1.05 o 
 -17   4   9       27.29       24.46      1.33 o 
 -16   4   9       16.10       15.37      0.99 o 
 -15   4   9       22.89       21.16      1.05 o 
 -14   4   9        0.16       -0.59      0.59 o 
 -13   4   9       24.35       21.65      0.88 o 
 -12   4   9       12.80       11.47      0.55 o 
 -11   4   9       28.41       25.19      0.67 o 
 -10   4   9        0.88       -0.03      0.33 o 
  -9   4   9      143.68      136.05      1.19 o 
  -8   4   9       30.73       23.80      0.47 o 
  -7   4   9       25.26       23.41      0.50 o 
  -6   4   9      151.16      145.04      1.14 o 
  -5   4   9       45.25       37.33      0.55 o 
  -4   4   9       85.66       84.84      0.81 o 
  -3   4   9      110.48      107.50      0.93 o 
  -2   4   9      333.70      316.77      2.28 o 
  -1   4   9      253.17      264.97      1.90 o 
   0   4   9      192.89      188.49      1.73 o 
   1   4   9      293.12      269.87      2.78 o 
   2   4   9       47.70       47.05      1.31 o 
   3   4   9        6.76        7.65      0.82 o 
   4   4   9        0.67       -0.13      0.52 o 
   5   4   9        0.11       -0.56      0.56 o 
   6   4   9        3.25        1.66      0.75 o 
   7   4   9       36.36       41.81      1.77 o 
   8   4   9        4.77        3.27      1.31 o 
   9   4   9        4.35        2.36      1.56 o 
  10   4   9        1.11        0.16      1.59 o 
  11   4   9        2.18        2.05      1.80 o 
 -19   5   9        1.19       -0.79      0.79 o 
 -18   5   9        3.74        2.36      1.27 o 
 -17   5   9        0.01       -0.74      0.74 o 
 -16   5   9        6.23        4.63      0.82 o 
 -15   5   9        0.02       -0.74      0.74 o 
 -14   5   9       10.81        9.12      0.71 o 
 -13   5   9       41.05       32.68      0.92 o 
 -12   5   9       37.00       36.69      1.16 o 
 -11   5   9        3.10        1.62      0.55 o 
 -10   5   9        3.78        4.82      0.49 o 
  -9   5   9       61.15       62.08      1.01 o 
  -8   5   9       41.50       36.71      0.77 o 
  -7   5   9      199.09      212.62      1.94 o 
  -6   5   9      350.22      346.94      2.61 o 
  -5   5   9       43.94       41.17      0.66 o 
  -4   5   9      136.35      127.29      1.15 o 
  -3   5   9       38.01       43.97      0.68 o 
  -2   5   9       20.82       20.98      0.52 o 
  -1   5   9        3.05        5.31      0.30 o 
   0   5   9      158.28      157.83      1.52 o 
   1   5   9        6.00        4.60      0.41 o 
   2   5   9        0.01       -0.42      0.42 o 
   3   5   9       81.60       85.41      1.30 o 
   4   5   9       22.93       21.29      0.84 o 
   5   5   9        6.40        4.88      0.68 o 
   6   5   9       36.60       33.90      1.33 o 
   7   5   9        6.16        3.61      0.87 o 
   8   5   9       23.08       28.24      1.62 o 
   9   5   9       47.01       52.63      1.95 o 
  10   5   9       55.71       61.99      2.13 o 
 -18   6   9        0.86       -1.46      1.46 o 
 -17   6   9        6.33        3.94      1.54 o 
 -16   6   9        0.17       -1.30      1.30 o 
 -15   6   9       24.00       25.25      1.86 o 
 -14   6   9        0.03       -0.78      1.12 o 
 -13   6   9        0.38       -0.62      0.62 o 
 -12   6   9       15.59       14.92      0.79 o 
 -11   6   9       43.62       44.63      1.24 o 
 -10   6   9       64.82       68.72      1.34 o 
  -9   6   9        0.02       -0.15      0.43 o 
  -8   6   9       51.33       50.63      0.95 o 
  -7   6   9        0.71        0.52      0.39 o 
  -6   6   9        6.18        5.58      0.45 o 
  -5   6   9       42.14       47.26      0.81 o 
  -4   6   9        5.29        3.85      0.39 o 
  -3   6   9       87.17       90.38      1.11 o 
  -2   6   9      305.04      297.42      2.33 o 
  -1   6   9       63.95       53.04      0.77 o 
   0   6   9        7.08        6.85      0.40 o 
   1   6   9        8.22       10.51      0.55 o 
   2   6   9       29.48       30.27      0.90 o 
   3   6   9       41.05       46.39      1.27 o 
   4   6   9       98.93      105.74      2.07 o 
   5   6   9       26.63       22.27      1.21 o 
   6   6   9        1.56        1.29      0.65 o 
   7   6   9        0.93       -0.62      0.75 o 
   8   6   9       20.97       21.74      1.78 o 
   9   6   9        2.93        1.74      1.73 o 
  10   6   9       19.86       27.38      4.12 o 
 -17   7   9        1.42       -0.61      1.83 o 
 -16   7   9        1.22        1.00      1.78 o 
 -15   7   9        8.48        8.77      2.02 o 
 -14   7   9        2.42        1.13      1.68 o 
 -13   7   9       78.40       81.32      2.15 o 
 -12   7   9      125.37      125.69      2.22 o 
 -11   7   9       66.10       67.86      1.57 o 
 -10   7   9        0.02        0.38      0.53 o 
  -9   7   9       17.16       16.97      0.72 o 
  -8   7   9       42.78       43.44      0.95 o 
  -7   7   9        0.02       -0.38      0.38 o 
  -6   7   9        5.27        4.75      0.48 o 
  -5   7   9      102.17      102.49      1.29 o 
  -4   7   9       40.97       46.90      0.87 o 
  -3   7   9       51.84       47.01      0.87 o 
  -2   7   9       33.26       32.33      0.75 o 
  -1   7   9       46.26       51.90      0.86 o 
   0   7   9      172.06      172.32      1.83 o 
   1   7   9        2.81        0.91      0.59 o 
   2   7   9        1.42       -0.39      0.73 o 
   3   7   9        2.86        1.74      0.69 o 
   4   7   9       13.42       12.25      0.96 o 
   5   7   9        0.07       -0.86      0.86 o 
   6   7   9        6.54        6.47      1.19 o 
   7   7   9        1.57        0.52      1.35 o 
   8   7   9        3.44        2.86      1.42 o 
   9   7   9        0.20        0.01      1.73 o 
 -16   8   9        6.52        7.13      2.15 o 
 -15   8   9        9.16        8.20      2.20 o 
 -14   8   9       23.56       26.10      2.56 o 
 -13   8   9        0.62       -0.78      0.78 o 
 -12   8   9        7.99        8.87      0.85 o 
 -11   8   9        0.14       -0.30      0.90 o 
 -10   8   9      110.09      113.19      1.91 o 
  -9   8   9       92.17       88.04      1.81 o 
  -8   8   9       16.21       18.61      0.88 o 
  -7   8   9        1.59        1.41      0.48 o 
  -6   8   9       11.76       12.53      0.61 o 
  -5   8   9       20.62       25.12      0.74 o 
  -4   8   9        0.28        0.83      0.41 o 
  -3   8   9       31.34       32.83      0.78 o 
  -2   8   9        1.72        0.51      0.41 o 
  -1   8   9        0.24       -0.33      0.38 o 
   0   8   9       47.54       49.87      1.07 o 
   1   8   9        0.26       -0.39      0.63 o 
   2   8   9       15.53       16.00      1.09 o 
   3   8   9        0.97       -0.54      0.85 o 
   4   8   9        6.93        4.45      1.24 o 
   5   8   9       15.85       15.76      1.55 o 
   6   8   9        0.02       -1.28      1.28 o 
   7   8   9        5.42        8.76      3.13 o 
   8   8   9        4.24        5.41      2.71 o 
 -15   9   9        0.78       -0.14      1.83 o 
 -14   9   9        0.12       -1.86      1.86 o 
 -13   9   9        0.63        1.09      1.13 o 
 -12   9   9        3.27        3.31      1.01 o 
 -11   9   9        0.91        0.57      0.89 o 
 -10   9   9       19.04       20.04      1.14 o 
  -9   9   9       44.35       46.18      1.41 o 
  -8   9   9       23.55       25.35      0.97 o 
  -7   9   9        0.60        0.55      0.54 o 
  -6   9   9       15.16       15.89      0.69 o 
  -5   9   9        1.29        0.43      0.51 o 
  -4   9   9       24.76       25.79      0.77 o 
  -3   9   9        7.46        8.23      0.54 o 
  -2   9   9        0.13       -0.42      0.42 o 
  -1   9   9        0.03       -0.53      0.53 o 
   0   9   9        5.14        4.44      0.68 o 
   1   9   9        2.04        0.99      0.84 o 
   2   9   9        0.45        0.86      0.99 o 
   3   9   9       35.69       41.55      2.08 o 
   4   9   9       46.82       53.52      2.19 o 
   5   9   9        2.95        0.91      1.19 o 
   6   9   9        2.40        2.23      1.30 o 
 -13  10   9        9.23       12.86      1.51 o 
 -12  10   9        1.24       -0.44      1.09 o 
 -11  10   9        0.28       -0.88      0.88 o 
 -10  10   9        0.01       -0.73      0.73 o 
  -9  10   9        0.82        0.30      0.74 o 
  -8  10   9       24.89       26.65      1.23 o 
  -7  10   9       12.36       14.30      0.90 o 
  -6  10   9        0.74        0.69      0.72 o 
  -5  10   9        2.26        1.66      0.74 o 
  -4  10   9        0.31       -0.22      0.66 o 
  -3  10   9        0.09       -0.64      0.64 o 
  -2  10   9        7.88        7.43      0.68 o 
  -1  10   9       10.37        9.36      0.80 o 
   0  10   9       15.94       21.61      1.16 o 
   1  10   9       64.48       71.08      2.24 o 
   2  10   9       21.25       20.45      1.48 o 
   3  10   9        0.00       -1.01      1.01 o 
   4  10   9        8.28       11.30      1.42 o 
 -11  11   9        0.47       -1.53      1.53 o 
 -10  11   9        6.46        3.54      1.15 o 
  -9  11   9        8.76        9.06      1.22 o 
  -8  11   9        4.56        4.57      1.06 o 
  -7  11   9        2.39        3.24      1.63 o 
  -6  11   9        2.41        3.01      1.18 o 
  -5  11   9        1.99        1.72      0.77 o 
  -4  11   9        3.69        4.96      0.89 o 
  -3  11   9        5.46        5.19      0.82 o 
  -2  11   9        0.58       -0.70      0.70 o 
  -1  11   9        1.12        1.02      1.07 o 
   0  11   9        0.74       -0.22      1.61 o 
   1  11   9        0.56        0.56      1.04 o 
   2  11   9        4.03        4.80      1.56 o 
  -5  12   9        1.18        1.33      1.39 o 
  -4  12   9        4.19        3.32      1.44 o 
  -3  12   9        1.68        2.23      1.01 o 
 -21   0  10        1.06        0.28      2.12 o 
 -20   0  10        5.25        3.32      2.20 o 
 -19   0  10        6.84        1.90      2.07 o 
 -18   0  10        4.53        1.39      3.39 o 
 -17   0  10       90.96      100.56      6.63 o 
 -16   0  10       20.72       25.35      4.03 o 
 -15   0  10        0.01       -1.70      1.70 o 
 -14   0  10       72.48       65.15      2.34 o 
 -13   0  10       61.29       57.82      2.19 o 
 -12   0  10      565.06      564.58     10.49 o 
 -11   0  10      314.99      305.54      3.91 o 
 -10   0  10      155.26      136.33      1.84 o 
  -9   0  10      546.71      539.62      4.72 o 
  -8   0  10      175.51      177.31      1.92 o 
  -7   0  10      308.00      360.09      3.19 o 
  -6   0  10      461.89      475.34      5.07 o 
  -5   0  10      860.34      813.27      6.18 o 
  -4   0  10        9.27        9.88      0.48 o 
  -3   0  10     1101.29     1033.45      7.72 o 
  -2   0  10      990.38      955.10      8.34 o 
  -1   0  10       48.49       47.07      1.07 o 
   0   0  10      332.25      352.23      3.89 o 
   1   0  10      517.02      506.66      5.27 o 
   2   0  10        8.46        8.51      0.66 o 
   3   0  10      769.35      739.60      8.18 o 
   4   0  10      194.65      208.57      3.17 o 
   5   0  10      174.37      172.33      2.87 o 
   6   0  10      157.74      166.08      3.31 o 
   7   0  10       12.79       11.54      1.25 o 
   8   0  10       57.49       61.73      2.37 o 
   9   0  10       54.49       56.43      2.31 o 
  10   0  10      102.56      108.57      4.11 o 
  11   0  10        7.73        8.43      1.03 o 
 -20   1  10        0.39       -0.10      1.09 o 
 -19   1  10        6.54        6.56      1.24 o 
 -18   1  10        0.07       -0.46      1.56 o 
 -17   1  10       15.38       14.13      1.67 o 
 -16   1  10        1.23        1.27      1.27 o 
 -15   1  10        2.76        1.52      1.21 o 
 -14   1  10        4.02        2.28      0.98 o 
 -13   1  10       22.26       23.02      0.91 o 
 -12   1  10       18.67       22.34      0.77 o 
 -11   1  10        0.80        0.80      0.45 o 
 -10   1  10        1.83        0.02      0.32 o 
  -9   1  10       35.52       31.98      0.60 o 
  -8   1  10        7.26        9.83      0.38 o 
  -7   1  10      962.96      953.59      5.07 o 
  -6   1  10      120.47      127.62      1.12 o 
  -5   1  10       98.79      108.74      1.01 o 
  -4   1  10        2.80        4.30      0.31 o 
  -3   1  10       95.18       97.75      0.99 o 
  -2   1  10       67.13       67.96      0.83 o 
  -1   1  10      427.22      389.09      2.91 o 
   0   1  10      140.80      131.97      1.40 o 
   1   1  10        3.65        3.31      0.42 o 
   2   1  10       94.10       77.17      1.14 o 
   3   1  10        0.73       -0.34      0.39 o 
   4   1  10       18.26       14.80      0.67 o 
   5   1  10      101.94       96.99      1.57 o 
   6   1  10       53.43       55.18      1.25 o 
   7   1  10      100.44      104.86      1.68 o 
   8   1  10       57.03       66.47      1.48 o 
   9   1  10        0.58       -0.42      0.66 o 
  10   1  10        1.71        1.89      0.60 o 
  11   1  10        1.40        1.18      1.54 o 
 -20   2  10        6.49        4.47      2.11 o 
 -19   2  10        1.74        1.84      1.98 o 
 -18   2  10        3.32        2.99      1.50 o 
 -17   2  10       25.31       24.78      1.45 o 
 -16   2  10       24.42       26.74      1.81 o 
 -15   2  10        4.30        2.99      0.86 o 
 -14   2  10       24.51       22.37      0.99 o 
 -13   2  10        5.07        4.83      0.56 o 
 -12   2  10       22.15       22.16      0.66 o 
 -11   2  10      101.98       99.10      1.15 o 
 -10   2  10      424.79      418.64      2.74 o 
  -9   2  10       62.05       53.83      0.71 o 
  -8   2  10       58.70       69.68      0.80 o 
  -7   2  10        6.01        2.18      0.29 o 
  -6   2  10      307.54      328.40      1.96 o 
  -5   2  10       89.42       80.12      0.80 o 
  -4   2  10       31.39       32.53      0.55 o 
  -3   2  10       38.26       33.96      0.57 o 
  -2   2  10       41.43       42.68      0.68 o 
  -1   2  10        7.19        7.40      0.39 o 
   0   2  10       52.89       55.15      0.82 o 
   1   2  10        1.61        0.42      0.35 o 
   2   2  10        0.01       -0.32      0.32 o 
   3   2  10        9.86        8.05      0.51 o 
   4   2  10       33.67       32.94      0.88 o 
   5   2  10        0.21       -0.43      0.43 o 
   6   2  10       16.33       10.67      0.62 o 
   7   2  10       36.99       32.37      2.41 o 
   8   2  10        0.18       -0.81      0.81 o 
   9   2  10        2.82        4.31      1.30 o 
  10   2  10        1.61       -1.27      1.27 o 
  11   2  10        0.08       -1.25      1.25 o 
 -20   3  10        3.84        0.86      2.40 o 
 -19   3  10        2.86        1.46      1.57 o 
 -18   3  10        9.84       12.31      1.78 o 
 -17   3  10        0.18       -0.23      1.38 o 
 -16   3  10       55.08       60.38      1.91 o 
 -15   3  10        1.15        1.13      0.82 o 
 -14   3  10        8.08        9.05      0.77 o 
 -13   3  10        8.54        8.46      0.65 o 
 -12   3  10        1.22        0.01      0.44 o 
 -11   3  10        3.95        2.70      0.43 o 
 -10   3  10       12.19       13.94      0.45 o 
  -9   3  10        9.81        7.22      0.36 o 
  -8   3  10       15.82       18.77      0.47 o 
  -7   3  10       58.67       56.20      0.69 o 
  -6   3  10       27.73       34.33      0.57 o 
  -5   3  10       92.12       82.75      0.78 o 
  -4   3  10       15.74       17.36      0.40 o 
  -3   3  10      233.21      216.48      1.49 o 
  -2   3  10      144.54      128.43      1.17 o 
  -1   3  10        1.81        0.11      0.40 o 
   0   3  10       83.78       83.07      1.28 o 
   1   3  10       48.39       48.10      1.06 o 
   2   3  10        3.91        5.78      0.58 o 
   3   3  10        0.31       -0.48      0.48 o 
   4   3  10        1.13       -0.51      0.68 o 
   5   3  10       63.94       61.84      1.62 o 
   6   3  10        1.05       -0.78      0.78 o 
   7   3  10        1.68        0.88      0.95 o 
   8   3  10        7.16        4.64      1.12 o 
   9   3  10        0.13       -0.40      1.49 o 
  10   3  10       11.06       14.11      2.13 o 
 -20   4  10        1.40       -1.33      1.33 o 
 -19   4  10        3.61        1.75      1.20 o 
 -18   4  10        0.83       -0.35      1.09 o 
 -17   4  10        2.19        0.57      0.92 o 
 -16   4  10        0.08       -0.07      0.73 o 
 -15   4  10        8.05        8.39      0.84 o 
 -14   4  10       11.40       13.17      0.84 o 
 -13   4  10        5.54        4.62      0.59 o 
 -12   4  10        2.77        1.66      0.51 o 
 -11   4  10        9.43        9.46      0.52 o 
 -10   4  10       78.17       76.65      0.97 o 
  -9   4  10       54.76       50.06      0.73 o 
  -8   4  10       18.65       16.75      0.44 o 
  -7   4  10       37.16       46.33      0.70 o 
  -6   4  10      188.31      199.07      1.59 o 
  -5   4  10      115.09      104.67      1.04 o 
  -4   4  10       31.70       30.28      0.59 o 
  -3   4  10        3.30        2.84      0.33 o 
  -2   4  10       61.76       54.02      0.86 o 
  -1   4  10        0.60       -0.45      0.45 o 
   0   4  10      402.97      395.01      3.74 o 
   1   4  10      161.02      160.91      2.05 o 
   2   4  10        4.89        3.70      0.60 o 
   3   4  10       91.85       97.76      1.68 o 
   4   4  10       25.49       26.12      0.99 o 
   5   4  10        8.73        5.71      0.85 o 
   6   4  10       19.39       17.32      1.21 o 
   7   4  10       29.78       32.48      1.90 o 
   8   4  10        6.61        6.18      1.66 o 
   9   4  10        0.60       -0.79      2.15 o 
  10   4  10        9.39        7.91      1.94 o 
 -19   5  10        4.06        2.57      0.89 o 
 -18   5  10        5.27        1.72      1.18 o 
 -17   5  10       27.72       24.94      1.16 o 
 -16   5  10        2.41        1.73      0.69 o 
 -15   5  10        1.95        1.12      0.69 o 
 -14   5  10        0.59       -0.90      1.14 o 
 -13   5  10       45.89       50.31      1.80 o 
 -12   5  10        9.60       11.78      0.92 o 
 -11   5  10       24.86       22.82      0.93 o 
 -10   5  10       69.41       74.11      1.15 o 
  -9   5  10       18.01       19.73      0.64 o 
  -8   5  10       12.01       13.59      0.50 o 
  -7   5  10      129.16      124.38      1.39 o 
  -6   5  10       64.74       69.61      1.02 o 
  -5   5  10      215.86      198.18      1.84 o 
  -4   5  10      388.22      355.90      2.98 o 
  -3   5  10        0.81       -0.15      0.39 o 
  -2   5  10      302.22      303.88      2.50 o 
  -1   5  10       68.84       67.72      0.98 o 
   0   5  10        0.33        0.97      0.44 o 
   1   5  10       16.91       18.45      0.70 o 
   2   5  10      142.88      140.08      1.78 o 
   3   5  10       81.39       80.76      1.41 o 
   4   5  10       18.08       18.18      0.86 o 
   5   5  10      160.43      173.11      2.59 o 
   6   5  10       21.20       22.42      1.14 o 
   7   5  10        7.17        7.53      1.14 o 
   8   5  10        3.90        2.92      1.14 o 
   9   5  10        2.93        4.50      1.52 o 
 -18   6  10        0.06       -1.43      1.43 o 
 -17   6  10        2.70        1.32      1.42 o 
 -16   6  10       11.92       12.50      1.67 o 
 -15   6  10       12.73       12.13      1.58 o 
 -14   6  10       49.82       57.05      2.03 o 
 -13   6  10        0.01       -0.70      1.22 o 
 -12   6  10       23.09       27.88      1.23 o 
 -11   6  10       40.55       45.06      1.29 o 
 -10   6  10       80.45       77.22      1.55 o 
  -9   6  10       18.36       21.75      0.80 o 
  -8   6  10        2.36        1.60      0.46 o 
  -7   6  10        0.40       -0.42      0.42 o 
  -6   6  10       21.31       22.19      0.77 o 
  -5   6  10        0.28       -0.40      0.40 o 
  -4   6  10      114.29      112.14      1.47 o 
  -3   6  10       59.17       66.24      1.20 o 
  -2   6  10        0.01        0.53      0.32 o 
  -1   6  10        0.87        0.12      0.38 o 
   0   6  10       51.03       48.42      1.06 o 
   1   6  10       26.94       23.85      0.85 o 
   2   6  10        3.56        2.41      0.75 o 
   3   6  10        0.05       -0.67      0.67 o 
   4   6  10       23.61       23.41      1.30 o 
   5   6  10        7.45        8.46      1.12 o 
   6   6  10        0.55       -0.65      0.65 o 
   7   6  10        5.64        4.25      1.27 o 
   8   6  10        8.29        4.34      3.64 o 
   9   6  10        0.04        3.81      2.03 o 
 -17   7  10        1.31       -1.32      1.83 o 
 -16   7  10        6.38        7.00      2.11 o 
 -15   7  10        0.12       -0.41      1.67 o 
 -14   7  10       19.73       14.37      2.20 o 
 -13   7  10       31.94       35.70      1.71 o 
 -12   7  10        1.46        0.88      0.81 o 
 -11   7  10      131.55      139.62      2.30 o 
 -10   7  10       27.99       28.44      1.05 o 
  -9   7  10        5.65        5.09      0.58 o 
  -8   7  10       10.40        6.88      0.56 o 
  -7   7  10        4.14        5.41      0.56 o 
  -6   7  10        0.14       -0.43      0.43 o 
  -5   7  10       35.61       38.61      1.08 o 
  -4   7  10       42.10       44.84      1.05 o 
  -3   7  10        7.05        7.04      0.67 o 
  -2   7  10       20.73       22.66      0.83 o 
  -1   7  10       59.50       62.26      1.31 o 
   0   7  10        0.28       -0.34      0.72 o 
   1   7  10       27.36       32.93      1.37 o 
   2   7  10       37.10       37.01      1.26 o 
   3   7  10       15.15       16.36      1.02 o 
   4   7  10        7.86        9.57      1.15 o 
   5   7  10       15.26       18.08      2.03 o 
   6   7  10        4.64        8.63      1.52 o 
   7   7  10        8.10       10.80      1.73 o 
   8   7  10        6.88        6.27      1.91 o 
 -16   8  10       15.67       16.04      2.49 o 
 -15   8  10       12.16       13.35      2.76 o 
 -14   8  10        6.54        5.47      1.98 o 
 -13   8  10        0.01       -1.03      1.03 o 
 -12   8  10        3.44        2.77      0.82 o 
 -11   8  10       11.27       10.52      0.88 o 
 -10   8  10        3.56        5.97      0.76 o 
  -9   8  10       11.68       12.22      0.76 o 
  -8   8  10       66.16       70.55      1.50 o 
  -7   8  10        6.13        6.33      0.62 o 
  -6   8  10        9.85        9.35      0.66 o 
  -5   8  10       14.02       13.90      0.71 o 
  -4   8  10       20.50       21.03      0.82 o 
  -3   8  10        3.54        3.04      0.57 o 
  -2   8  10       11.76       10.88      0.72 o 
  -1   8  10        2.00        0.13      0.63 o 
   0   8  10       54.97       60.14      2.30 o 
   1   8  10       17.48       13.92      1.19 o 
   2   8  10        5.40        6.01      1.23 o 
   3   8  10        1.19       -1.09      1.09 o 
   4   8  10        0.31       -1.23      1.23 o 
   5   8  10        3.50        2.50      1.31 o 
   6   8  10        0.60       -1.59      1.59 o 
   7   8  10        3.57        0.15      2.51 o 
 -15   9  10        0.04       -1.13      2.72 o 
 -14   9  10        0.44       -1.51      1.65 o 
 -13   9  10        0.54       -0.95      1.68 o 
 -12   9  10        0.11       -0.99      0.99 o 
 -11   9  10        0.45        0.15      0.89 o 
 -10   9  10       14.16       16.81      1.26 o 
  -9   9  10       18.78       19.57      0.96 o 
  -8   9  10        0.12       -0.53      0.53 o 
  -7   9  10        4.31        4.11      0.64 o 
  -6   9  10        0.21       -0.53      0.56 o 
  -5   9  10        1.60        1.25      0.58 o 
  -4   9  10       31.46       34.60      1.33 o 
  -3   9  10        1.81       -0.35      0.57 o 
  -2   9  10       27.93       26.64      1.08 o 
  -1   9  10        3.91        2.95      0.79 o 
   0   9  10        0.12        0.09      1.10 o 
   1   9  10        0.01       -1.03      1.03 o 
   2   9  10       22.58       22.75      1.62 o 
   3   9  10       20.78       18.59      1.61 o 
   4   9  10        0.02       -0.23      2.43 o 
   5   9  10        4.86        3.25      1.35 o 
 -13  10  10        1.84        0.10      1.79 o 
 -12  10  10        6.50        4.78      1.26 o 
 -11  10  10        0.15       -0.02      1.03 o 
 -10  10  10        1.61        0.61      0.94 o 
  -9  10  10        0.00       -0.72      0.72 o 
  -8  10  10        4.30        2.99      0.93 o 
  -7  10  10        6.65        6.04      0.92 o 
  -6  10  10        1.22       -0.67      1.02 o 
  -5  10  10       10.81       12.62      1.00 o 
  -4  10  10        9.32        8.40      0.91 o 
  -3  10  10        1.17       -0.74      0.74 o 
  -2  10  10        0.10       -0.78      0.78 o 
  -1  10  10        0.21       -1.00      1.00 o 
   0  10  10        8.53       11.52      2.29 o 
   1  10  10        7.03        7.22      1.82 o 
   2  10  10        0.69        0.33      1.13 o 
   3  10  10        0.57        0.39      1.19 o 
 -10  11  10        3.50        3.90      1.21 o 
  -9  11  10       14.08       14.24      1.39 o 
  -8  11  10        0.39       -0.16      0.98 o 
  -7  11  10        0.16        0.38      0.90 o 
  -6  11  10        0.13       -0.87      0.87 o 
  -5  11  10        0.38       -0.82      0.82 o 
  -4  11  10        0.38        0.16      0.89 o 
  -3  11  10        3.75        2.74      1.02 o 
  -2  11  10        5.74        7.21      1.29 o 
  -1  11  10       14.31       16.45      2.50 o 
   0  11  10        5.05        3.06      2.05 o 
 -20   1  11        5.14        6.62      1.46 o 
 -19   1  11        0.90       -1.64      1.64 o 
 -18   1  11        0.13       -1.54      1.54 o 
 -17   1  11        0.13       -0.93      1.52 o 
 -16   1  11        7.99       10.98      1.55 o 
 -15   1  11        0.21       -0.97      0.97 o 
 -14   1  11        0.32        0.29      0.78 o 
 -13   1  11        1.49        1.58      0.62 o 
 -12   1  11       13.66       13.29      0.71 o 
 -11   1  11      198.30      194.54      2.07 o 
 -10   1  11       17.30       13.43      0.55 o 
  -9   1  11      409.54      402.00      3.07 o 
  -8   1  11      268.87      240.38      1.85 o 
  -7   1  11        0.50        0.18      0.34 o 
  -6   1  11        1.08        0.18      0.34 o 
  -5   1  11      129.84      133.10      1.36 o 
  -4   1  11      370.05      334.23      2.61 o 
  -3   1  11       29.32       21.07      0.63 o 
  -2   1  11      362.44      339.39      2.77 o 
  -1   1  11       92.68       84.42      1.15 o 
   0   1  11      101.54       99.09      1.27 o 
   1   1  11       59.30       70.14      1.15 o 
   2   1  11        8.11        9.79      0.58 o 
   3   1  11        1.79        0.65      0.49 o 
   4   1  11      165.94      162.61      2.20 o 
   5   1  11       98.93      106.47      1.67 o 
   6   1  11       18.23       13.58      0.80 o 
   7   1  11        8.44        7.15      0.77 o 
   8   1  11        1.49       -0.10      0.70 o 
   9   1  11        3.94        1.95      0.65 o 
  10   1  11        0.90        0.61      1.56 o 
 -20   2  11        0.68       -1.86      1.86 o 
 -19   2  11        6.03        7.28      2.10 o 
 -18   2  11       23.02       27.49      2.04 o 
 -17   2  11        0.49        1.05      0.93 o 
 -16   2  11       11.06       10.39      1.29 o 
 -15   2  11        0.27       -0.85      0.85 o 
 -14   2  11       17.98       13.84      0.85 o 
 -13   2  11        2.21        1.29      0.49 o 
 -12   2  11        3.44        2.87      0.58 o 
 -11   2  11       24.65       20.32      0.61 o 
 -10   2  11       28.49       29.30      0.71 o 
  -9   2  11        6.64        3.94      0.41 o 
  -8   2  11       14.84       10.00      0.46 o 
  -7   2  11      206.53      194.57      1.60 o 
  -6   2  11      739.93      684.33      4.11 o 
  -5   2  11       53.51       47.71      0.86 o 
  -4   2  11      478.37      464.13      3.37 o 
  -3   2  11      140.47      135.63      1.40 o 
  -2   2  11      265.60      272.54      2.25 o 
  -1   2  11       30.42       38.72      0.78 o 
   0   2  11       82.44       82.62      1.17 o 
   1   2  11       79.15       72.49      1.12 o 
   2   2  11      219.94      211.96      2.14 o 
   3   2  11        3.07        3.10      0.70 o 
   4   2  11      106.61      101.39      1.70 o 
   5   2  11      116.26      117.30      2.05 o 
   6   2  11       89.84       93.57      3.56 o 
   7   2  11        0.93        1.77      0.91 o 
   8   2  11       50.69       58.17      2.32 o 
   9   2  11       13.98       17.27      1.65 o 
  10   2  11       11.51       13.41      1.72 o 
 -20   3  11        2.08        0.90      1.54 o 
 -19   3  11       11.26       10.43      1.82 o 
 -18   3  11        2.09       -0.55      1.47 o 
 -17   3  11        1.11        0.62      1.42 o 
 -16   3  11       14.96       18.07      1.58 o 
 -15   3  11       12.02       11.06      1.11 o 
 -14   3  11       16.45       19.16      0.94 o 
 -13   3  11        0.55       -0.45      0.48 o 
 -12   3  11       19.61       19.20      0.73 o 
 -11   3  11       23.17       23.84      0.69 o 
 -10   3  11        0.60       -0.35      0.35 o 
  -9   3  11      152.62      155.72      1.39 o 
  -8   3  11       58.55       60.77      0.80 o 
  -7   3  11      153.97      152.28      1.30 o 
  -6   3  11       72.21       81.08      0.90 o 
  -5   3  11        1.76        1.65      0.29 o 
  -4   3  11        1.29        0.74      0.28 o 
  -3   3  11        2.38        0.65      0.28 o 
  -2   3  11      146.65      131.25      1.30 o 
  -1   3  11        0.87       -0.04      0.47 o 
   0   3  11      148.23      136.19      1.76 o 
   1   3  11      106.34      108.42      1.59 o 
   2   3  11        2.26        1.33      0.58 o 
   3   3  11      127.17      127.40      2.14 o 
   4   3  11       79.88       84.61      2.11 o 
   5   3  11        0.03       -0.74      0.74 o 
   6   3  11       38.77       40.25      1.50 o 
   7   3  11        4.10        3.03      1.13 o 
   8   3  11       11.61       13.97      2.10 o 
   9   3  11       13.83       15.32      2.13 o 
 -20   4  11        4.81        1.21      3.79 o 
 -19   4  11        2.81        0.80      1.47 o 
 -18   4  11        7.38        6.44      0.99 o 
 -17   4  11       31.85       29.76      1.78 o 
 -16   4  11        3.98        4.77      0.84 o 
 -15   4  11        0.01       -0.22      0.64 o 
 -14   4  11       31.76       31.35      1.37 o 
 -13   4  11        0.22       -0.53      0.53 o 
 -12   4  11       43.83       40.22      1.09 o 
 -11   4  11       28.99       26.85      0.81 o 
 -10   4  11        0.03        0.00      0.33 o 
  -9   4  11        3.53        2.98      0.34 o 
  -8   4  11       84.74       84.81      1.07 o 
  -7   4  11       16.78       12.40      0.47 o 
  -6   4  11      117.18      109.79      1.21 o 
  -5   4  11       72.58       71.10      0.97 o 
  -4   4  11       20.49       18.28      0.57 o 
  -3   4  11       58.73       57.16      1.06 o 
  -2   4  11       16.10       12.74      0.62 o 
  -1   4  11       35.71       34.25      0.90 o 
   0   4  11       58.08       57.97      1.10 o 
   1   4  11       41.39       44.28      1.19 o 
   2   4  11       70.98       77.23      1.54 o 
   3   4  11        1.00        0.86      0.72 o 
   4   4  11       20.65       20.11      1.07 o 
   5   4  11        6.35        3.98      1.01 o 
   6   4  11       22.67       29.10      1.89 o 
   7   4  11        7.13        7.02      2.65 o 
   8   4  11        0.03       -1.27      1.53 o 
   9   4  11       16.09       15.56      2.14 o 
 -19   5  11        2.50        1.98      2.27 o 
 -18   5  11        7.35        3.41      3.06 o 
 -17   5  11        0.12       -0.84      0.84 o 
 -16   5  11       24.30       20.73      3.45 o 
 -15   5  11        1.66       -0.08      1.77 o 
 -14   5  11        4.06        3.60      1.14 o 
 -13   5  11       36.48       35.98      1.63 o 
 -12   5  11       35.08       38.39      1.25 o 
 -11   5  11       48.26       47.79      1.22 o 
 -10   5  11       39.10       40.74      0.97 o 
  -9   5  11      111.45      113.99      1.53 o 
  -8   5  11       16.01       17.48      0.65 o 
  -7   5  11        8.35        8.42      0.51 o 
  -6   5  11       35.64       39.39      0.86 o 
  -5   5  11       34.52       36.19      0.87 o 
  -4   5  11        5.90        5.26      0.54 o 
  -3   5  11      141.96      134.74      1.78 o 
  -2   5  11       62.29       65.86      1.12 o 
  -1   5  11       36.87       33.40      0.92 o 
   0   5  11       32.93       38.82      1.02 o 
   1   5  11        8.94        7.68      0.66 o 
   2   5  11       11.30        9.31      0.70 o 
   3   5  11        0.08       -0.61      0.61 o 
   4   5  11        6.80        5.50      0.82 o 
   5   5  11        7.59        6.33      0.96 o 
   6   5  11        5.20        3.81      1.07 o 
   7   5  11       46.18       48.97      1.92 o 
   8   5  11        2.94        0.40      1.12 o 
 -18   6  11        5.90        5.04      1.71 o 
 -17   6  11        4.15        3.78      1.50 o 
 -16   6  11       13.20       13.42      2.17 o 
 -15   6  11        0.01       -1.20      1.20 o 
 -14   6  11       22.09       23.68      1.47 o 
 -13   6  11       32.13       31.20      1.52 o 
 -12   6  11       82.84       86.18      3.12 o 
 -11   6  11       24.11       27.89      1.67 o 
 -10   6  11        5.77        5.09      0.79 o 
  -9   6  11       34.78       32.52      1.01 o 
  -8   6  11        4.76        3.76      0.56 o 
  -7   6  11       13.01       12.06      0.67 o 
  -6   6  11       56.25       58.35      1.19 o 
  -5   6  11        3.70        2.66      0.53 o 
  -4   6  11      143.81      143.74      2.04 o 
  -3   6  11       86.46       81.03      1.16 o 
  -2   6  11        3.26        3.58      0.58 o 
  -1   6  11       86.71       90.04      1.57 o 
   0   6  11       25.86       26.50      1.01 o 
   1   6  11       12.01        8.51      0.77 o 
   2   6  11       23.62       26.20      1.21 o 
   3   6  11       54.55       52.72      1.73 o 
   4   6  11       13.48       12.90      1.55 o 
   5   6  11       18.05       22.85      1.90 o 
   6   6  11        1.36       -0.80      2.25 o 
   7   6  11        9.23       14.00      2.32 o 
 -17   7  11        6.72        5.55      2.18 o 
 -16   7  11        4.00        4.36      2.07 o 
 -15   7  11        1.60       -0.31      1.72 o 
 -14   7  11       29.27       31.67      2.69 o 
 -13   7  11       27.42       25.73      1.94 o 
 -12   7  11        1.73        1.78      0.97 o 
 -11   7  11       36.90       40.39      1.44 o 
 -10   7  11        5.95        5.95      0.82 o 
  -9   7  11        5.04        5.19      0.68 o 
  -8   7  11        1.59        1.29      0.54 o 
  -7   7  11        3.96        3.41      0.57 o 
  -6   7  11        5.16        5.37      0.60 o 
  -5   7  11       17.42       19.29      0.79 o 
  -4   7  11       58.59       62.20      1.34 o 
  -3   7  11       74.97       70.74      1.58 o 
  -2   7  11       64.69       56.54      1.64 o 
  -1   7  11      103.03      101.56      2.14 o 
   0   7  11        0.93        0.50      0.82 o 
   1   7  11       42.84       42.98      1.63 o 
   2   7  11        5.91        6.32      1.01 o 
   3   7  11       44.88       51.61      1.87 o 
   4   7  11        0.82       -0.14      1.02 o 
   5   7  11       10.03       12.52      1.61 o 
   6   7  11        3.04        4.11      1.47 o 
   7   7  11        8.11       10.96      2.09 o 
 -16   8  11        0.61        3.07      2.04 o 
 -15   8  11       14.86       12.53      2.32 o 
 -14   8  11       25.34       29.86      2.71 o 
 -13   8  11       21.18       25.43      2.48 o 
 -12   8  11        7.60        8.78      1.31 o 
 -11   8  11       17.63       19.44      1.31 o 
 -10   8  11       27.79       29.28      1.26 o 
  -9   8  11        0.47        0.43      0.63 o 
  -8   8  11        2.11        2.71      0.63 o 
  -7   8  11        9.48        8.32      0.71 o 
  -6   8  11        9.14        8.95      0.70 o 
  -5   8  11        0.45        1.48      0.61 o 
  -4   8  11        9.48        8.73      0.74 o 
  -3   8  11        9.85       11.49      0.89 o 
  -2   8  11       31.22       34.58      1.42 o 
  -1   8  11       24.58       21.75      1.34 o 
   0   8  11        5.44        6.61      1.08 o 
   1   8  11        6.18        8.75      1.34 o 
   2   8  11        8.78        9.35      1.41 o 
   3   8  11        0.00       -0.95      1.19 o 
   4   8  11        1.52       -0.06      1.30 o 
   5   8  11        0.16       -1.59      1.59 o 
 -14   9  11        0.34       -1.66      1.66 o 
 -13   9  11        3.62        1.23      2.12 o 
 -12   9  11        0.19        0.03      1.58 o 
 -11   9  11        1.64       -1.02      1.02 o 
 -10   9  11        0.15       -0.39      0.98 o 
  -9   9  11        0.96        0.33      0.70 o 
  -8   9  11        1.66        0.75      0.99 o 
  -7   9  11       14.44       14.05      0.89 o 
  -6   9  11       34.91       34.60      1.17 o 
  -5   9  11       37.14       36.97      1.34 o 
  -4   9  11        0.47       -0.76      1.11 o 
  -3   9  11        2.31        0.98      0.94 o 
  -2   9  11        0.69        0.20      1.10 o 
  -1   9  11       39.51       44.64      2.40 o 
   0   9  11       34.67       41.64      2.08 o 
   1   9  11        8.10        6.95      1.47 o 
   2   9  11        3.27        0.12      1.29 o 
   3   9  11        3.57       -0.26      1.58 o 
   4   9  11        0.17       -1.24      1.24 o 
 -12  10  11        0.30       -1.26      1.64 o 
 -11  10  11       26.31       26.20      2.13 o 
 -10  10  11       18.97       20.88      1.61 o 
  -9  10  11        0.33       -0.33      0.98 o 
  -8  10  11        0.22       -0.87      0.87 o 
  -7  10  11        3.09        2.42      0.88 o 
  -6  10  11        1.24        0.21      0.91 o 
  -5  10  11       21.15       24.54      1.39 o 
  -4  10  11       25.50       29.31      1.71 o 
  -3  10  11        5.94        2.47      1.21 o 
  -2  10  11        0.06       -1.20      1.20 o 
  -1  10  11        4.07        3.96      1.32 o 
   0  10  11        9.47        9.33      1.44 o 
   1  10  11        0.01       -1.16      1.16 o 
   2  10  11        6.00        5.82      1.81 o 
  -9  11  11        0.18       -0.46      1.09 o 
  -8  11  11        0.13        0.51      1.06 o 
  -7  11  11        0.29       -0.69      0.99 o 
  -6  11  11        0.99       -0.90      0.90 o 
  -5  11  11        4.54        4.08      1.06 o 
  -4  11  11       13.05       15.11      1.57 o 
  -3  11  11        4.41        2.62      1.45 o 
  -2  11  11        0.06        1.19      1.50 o 
 -20   0  12        1.80        0.16      2.14 o 
 -19   0  12        0.13       -2.33      2.33 o 
 -18   0  12        3.28        4.81      2.14 o 
 -17   0  12       76.36       72.17      3.76 o 
 -16   0  12       20.39       16.89      3.54 o 
 -15   0  12       37.32       33.67      4.62 o 
 -14   0  12       71.25       76.86      2.96 o 
 -13   0  12       53.61       62.74      2.68 o 
 -12   0  12        0.29       -0.94      0.94 o 
 -11   0  12       17.53       17.36      1.03 o 
 -10   0  12       34.61       33.72      1.28 o 
  -9   0  12       58.92       71.01      1.70 o 
  -8   0  12      475.98      485.14      5.47 o 
  -7   0  12       58.62       45.73      1.38 o 
  -6   0  12       16.03       15.57      0.77 o 
  -5   0  12       15.33       13.35      0.75 o 
  -4   0  12      150.49      151.82      2.70 o 
  -3   0  12       11.09       16.49      0.86 o 
  -2   0  12       55.98       61.37      1.51 o 
  -1   0  12      181.30      174.31      2.73 o 
   0   0  12        0.36       -0.58      0.58 o 
   1   0  12       82.93       84.29      1.91 o 
   2   0  12        7.98       13.24      0.96 o 
   3   0  12       39.40       32.24      1.42 o 
   4   0  12        9.99        9.35      1.02 o 
   5   0  12       21.52       23.73      1.43 o 
   6   0  12       57.00       56.29      2.31 o 
   7   0  12       38.72       42.51      2.90 o 
   8   0  12        0.20       -1.24      1.24 o 
   9   0  12        0.23        0.52      1.44 o 
 -20   1  12        0.61       -1.44      1.44 o 
 -19   1  12        0.10       -1.36      1.36 o 
 -18   1  12       26.66       31.44      2.08 o 
 -17   1  12        9.23        9.73      1.74 o 
 -16   1  12        0.86       -1.00      1.10 o 
 -15   1  12        1.86       -0.90      0.90 o 
 -14   1  12       49.60       47.65      1.75 o 
 -13   1  12       47.87       45.61      1.44 o 
 -12   1  12        1.86        1.70      0.58 o 
 -11   1  12       11.65       11.66      0.73 o 
 -10   1  12       78.88       76.46      1.15 o 
  -9   1  12       43.28       43.98      0.97 o 
  -8   1  12       40.49       39.68      0.97 o 
  -7   1  12       12.90       10.61      0.52 o 
  -6   1  12        6.81        2.75      0.42 o 
  -5   1  12        1.40        0.68      0.41 o 
  -4   1  12      560.14      543.83      4.35 o 
  -3   1  12      546.93      541.05      4.09 o 
  -2   1  12        9.12        8.57      0.52 o 
  -1   1  12       15.11       16.17      0.64 o 
   0   1  12       30.40       33.45      0.87 o 
   1   1  12       32.80       29.21      0.97 o 
   2   1  12      146.57      131.60      1.82 o 
   3   1  12      103.41      101.68      1.75 o 
   4   1  12        1.09        0.06      0.59 o 
   5   1  12        2.19       -0.61      0.61 o 
   6   1  12        7.30        7.31      0.79 o 
   7   1  12        7.22        8.11      0.87 o 
   8   1  12       34.11       35.81      1.49 o 
   9   1  12       31.86       42.69      2.59 o 
 -20   2  12       13.82       12.66      2.34 o 
 -19   2  12        0.12       -2.77      3.66 o 
 -18   2  12        0.00       -1.08      1.38 o 
 -17   2  12       15.12       14.14      1.23 o 
 -16   2  12        1.08        0.32      0.92 o 
 -15   2  12        0.63        0.43      0.79 o 
 -14   2  12       40.95       41.91      1.31 o 
 -13   2  12      111.41      113.86      1.50 o 
 -12   2  12        7.29        5.46      0.49 o 
 -11   2  12        2.33        2.60      0.47 o 
 -10   2  12        3.93        3.35      0.43 o 
  -9   2  12        8.04        7.19      0.50 o 
  -8   2  12       78.22       76.25      1.06 o 
  -7   2  12        2.36        3.76      0.42 o 
  -6   2  12        1.30        0.07      0.35 o 
  -5   2  12        3.69        3.43      0.42 o 
  -4   2  12       19.05       19.60      0.64 o 
  -3   2  12       16.59       15.27      0.57 o 
  -2   2  12      203.45      188.41      1.94 o 
  -1   2  12       89.66       86.43      1.24 o 
   0   2  12        4.54        3.26      0.48 o 
   1   2  12        2.41        2.18      0.49 o 
   2   2  12       23.86       22.58      1.09 o 
   3   2  12        0.66       -0.47      0.47 o 
   4   2  12        6.15        4.18      0.70 o 
   5   2  12        0.12       -0.63      0.63 o 
   6   2  12       66.23       79.07      2.54 o 
   7   2  12       11.89       17.41      1.66 o 
   8   2  12        2.90        2.99      1.34 o 
   9   2  12        3.47        4.18      2.64 o 
 -20   3  12        4.54        2.28      1.81 o 
 -19   3  12        0.56       -0.92      1.54 o 
 -18   3  12       11.51       10.68      1.82 o 
 -17   3  12        0.06        0.36      1.44 o 
 -16   3  12        0.05       -1.09      1.09 o 
 -15   3  12       20.20       22.61      1.20 o 
 -14   3  12        5.95        5.48      0.67 o 
 -13   3  12       24.25       24.39      0.86 o 
 -12   3  12        3.24        3.84      0.57 o 
 -11   3  12       22.29       22.78      0.71 o 
 -10   3  12       34.38       29.46      0.75 o 
  -9   3  12      110.44      113.44      1.30 o 
  -8   3  12       66.87       64.23      0.98 o 
  -7   3  12      151.19      151.99      1.45 o 
  -6   3  12       86.10       81.08      1.02 o 
  -5   3  12       51.72       45.15      0.97 o 
  -4   3  12       16.68       17.74      0.55 o 
  -3   3  12       13.24       12.60      0.62 o 
  -2   3  12       85.56       83.14      1.19 o 
  -1   3  12      328.61      347.21      3.49 o 
   0   3  12       58.89       64.95      1.38 o 
   1   3  12        0.26       -0.61      0.61 o 
   2   3  12      109.06      115.03      2.00 o 
   3   3  12      117.41      126.12      2.28 o 
   4   3  12       18.60       24.64      1.25 o 
   5   3  12       45.58       51.50      1.67 o 
   6   3  12       76.86       85.35      2.48 o 
   7   3  12        3.92        3.36      1.69 o 
   8   3  12        0.55       -1.64      1.70 o 
 -19   4  12        0.00       -1.51      1.51 o 
 -18   4  12       14.87       13.55      1.12 o 
 -17   4  12        6.22        7.70      1.48 o 
 -16   4  12        0.00       -0.72      0.72 o 
 -15   4  12        0.51        1.57      0.73 o 
 -14   4  12       31.40       34.50      1.11 o 
 -13   4  12       33.73       39.88      1.30 o 
 -12   4  12       14.09       13.53      0.67 o 
 -11   4  12      198.95      206.48      2.25 o 
 -10   4  12       13.08       12.53      0.62 o 
  -9   4  12       92.37       96.08      1.23 o 
  -8   4  12       90.30       87.03      1.24 o 
  -7   4  12       66.55       73.89      1.15 o 
  -6   4  12       15.41       14.29      0.63 o 
  -5   4  12      235.67      237.36      2.29 o 
  -4   4  12       66.90       58.37      1.08 o 
  -3   4  12       56.89       59.18      1.14 o 
  -2   4  12       16.38       14.63      0.68 o 
  -1   4  12       26.87       26.21      0.84 o 
   0   4  12        0.13       -0.58      0.58 o 
   1   4  12      174.37      178.12      2.55 o 
   2   4  12       42.46       40.04      1.98 o 
   3   4  12       47.75       49.89      1.53 o 
   4   4  12      120.71      134.43      2.64 o 
   5   4  12       23.77       29.42      2.18 o 
   6   4  12        0.14       -0.75      1.45 o 
   7   4  12       13.04       13.92      2.00 o 
   8   4  12        0.09        0.42      1.70 o 
 -19   5  12        1.21       -0.34      2.36 o 
 -18   5  12        3.25        0.82      2.18 o 
 -17   5  12        5.26        4.25      1.66 o 
 -16   5  12       50.35       49.69      2.57 o 
 -15   5  12       28.44       33.42      2.14 o 
 -14   5  12        3.41        3.44      1.18 o 
 -13   5  12        4.13        3.48      0.83 o 
 -12   5  12       17.03       14.98      0.97 o 
 -11   5  12       12.25       13.57      0.92 o 
 -10   5  12       19.88       22.85      1.25 o 
  -9   5  12       14.22       18.19      0.77 o 
  -8   5  12        0.04       -0.43      0.43 o 
  -7   5  12       25.83       23.68      0.90 o 
  -6   5  12       41.69       33.02      1.04 o 
  -5   5  12        8.57        8.08      0.75 o 
  -4   5  12        3.00        2.05      0.46 o 
  -3   5  12       58.82       54.91      1.23 o 
  -2   5  12       16.44       14.30      0.78 o 
  -1   5  12       30.84       30.94      0.96 o 
   0   5  12        3.04        1.06      0.60 o 
   1   5  12       17.03       17.73      0.92 o 
   2   5  12        6.03        4.10      0.73 o 
   3   5  12        4.81        3.43      0.85 o 
   4   5  12        0.00        0.13      0.84 o 
   5   5  12        3.02        1.15      1.02 o 
   6   5  12        0.10       -1.05      1.05 o 
   7   5  12        1.38       -0.82      1.10 o 
 -18   6  12        0.46       -1.38      1.38 o 
 -17   6  12        6.28        6.09      2.15 o 
 -16   6  12        0.19       -1.18      1.18 o 
 -15   6  12       27.52       31.89      2.27 o 
 -14   6  12        0.28       -1.08      1.08 o 
 -13   6  12       64.86       65.88      3.98 o 
 -12   6  12       56.80       59.72      2.50 o 
 -11   6  12        4.24        3.04      1.21 o 
 -10   6  12       16.42       18.44      1.44 o 
  -9   6  12        5.43        4.91      0.94 o 
  -8   6  12        1.14        0.18      0.59 o 
  -7   6  12        1.60        0.77      0.63 o 
  -6   6  12       11.01       11.93      0.88 o 
  -5   6  12        0.60        1.04      0.44 o 
  -4   6  12        1.91        0.52      0.54 o 
  -3   6  12        0.15       -0.62      0.62 o 
  -2   6  12        4.44        1.50      0.72 o 
  -1   6  12       16.20       13.24      0.96 o 
   0   6  12        6.41        6.17      0.87 o 
   1   6  12        0.45       -0.53      0.77 o 
   2   6  12        3.70        4.18      1.32 o 
   3   6  12        2.80        2.32      1.29 o 
   4   6  12       23.58       29.25      2.04 o 
   5   6  12        0.11       -1.62      1.68 o 
   6   6  12        6.91        7.23      2.13 o 
 -17   7  12        0.09       -1.14      1.98 o 
 -16   7  12        4.60        0.81      1.94 o 
 -15   7  12        0.88        0.33      1.81 o 
 -14   7  12        9.90        9.83      2.12 o 
 -13   7  12        0.17       -1.63      1.63 o 
 -12   7  12        3.66        3.17      1.35 o 
 -11   7  12        0.09       -0.40      2.03 o 
 -10   7  12        1.75        1.29      1.17 o 
  -9   7  12        3.48        2.71      0.83 o 
  -8   7  12       40.23       44.97      1.46 o 
  -7   7  12       36.12       36.76      1.66 o 
  -6   7  12       21.48       19.79      1.01 o 
  -5   7  12       18.12       16.75      1.12 o 
  -4   7  12        0.85       -0.62      0.80 o 
  -3   7  12        7.34        5.81      0.94 o 
  -2   7  12        1.43        1.80      0.85 o 
  -1   7  12       12.81       13.27      1.11 o 
   0   7  12       21.72       23.60      1.67 o 
   1   7  12        1.33       -0.75      0.90 o 
   2   7  12        0.81       -0.62      0.99 o 
   3   7  12        0.23       -0.76      1.18 o 
   4   7  12        0.89        0.32      1.26 o 
   5   7  12        5.86        7.26      1.55 o 
 -16   8  12        4.23        4.90      3.67 o 
 -15   8  12        2.50        0.56      1.96 o 
 -14   8  12        0.01       -1.71      1.71 o 
 -13   8  12        2.05        3.36      2.11 o 
 -12   8  12        5.60        6.63      1.90 o 
 -11   8  12       22.79       22.97      2.33 o 
 -10   8  12        0.01       -1.11      1.11 o 
  -9   8  12        7.89        5.11      0.96 o 
  -8   8  12        5.35        3.34      0.84 o 
  -7   8  12        0.01       -0.73      0.73 o 
  -6   8  12        6.37        6.30      1.07 o 
  -5   8  12      100.14      110.70      2.67 o 
  -4   8  12       24.30       21.80      1.84 o 
  -3   8  12       47.83       50.09      1.93 o 
  -2   8  12       32.71       34.09      1.95 o 
  -1   8  12        0.75       -0.62      1.16 o 
   0   8  12        0.07       -0.96      1.20 o 
   1   8  12       13.39       15.65      1.63 o 
   2   8  12       15.27       13.58      1.85 o 
   3   8  12        2.37        3.72      1.77 o 
   4   8  12       12.12       10.45      2.09 o 
 -14   9  12        0.00       -1.75      1.75 o 
 -13   9  12        7.86        9.99      2.15 o 
 -12   9  12       10.74       10.83      2.07 o 
 -11   9  12        2.34        2.14      1.70 o 
 -10   9  12        0.01       -1.43      1.43 o 
  -9   9  12       17.28       20.52      2.20 o 
  -8   9  12        6.34        4.57      1.11 o 
  -7   9  12       30.17       33.73      3.23 o 
  -6   9  12       38.65       41.84      2.59 o 
  -5   9  12        3.37        1.33      1.42 o 
  -4   9  12        0.50       -1.13      1.13 o 
  -3   9  12       11.09       12.07      1.71 o 
  -2   9  12        8.64        4.25      1.35 o 
  -1   9  12       16.89       19.77      2.03 o 
   0   9  12       16.69       12.89      1.59 o 
   1   9  12        1.39       -1.47      1.88 o 
   2   9  12        0.96       -0.52      1.44 o 
 -12  10  12        2.93        2.76      2.34 o 
 -11  10  12        3.97        7.70      1.96 o 
 -10  10  12        5.34        3.36      2.02 o 
  -9  10  12        0.38       -1.48      1.55 o 
  -8  10  12        0.01       -1.24      1.24 o 
  -7  10  12        0.25       -1.57      1.67 o 
  -6  10  12        0.10       -1.99      1.99 o 
  -5  10  12        5.64        7.62      1.46 o 
  -4  10  12        0.73       -0.14      1.68 o 
  -3  10  12        0.78       -0.11      1.22 o 
  -2  10  12        0.63       -0.88      2.06 o 
  -1  10  12        0.12       -0.16      1.60 o 
   0  10  12        0.26       -1.24      1.24 o 
 -20   1  13        2.45        0.35      1.54 o 
 -19   1  13        2.99        3.65      1.57 o 
 -18   1  13        8.50        4.47      1.54 o 
 -17   1  13        1.92        1.08      1.38 o 
 -16   1  13        2.63        2.11      1.33 o 
 -15   1  13        6.52        5.19      1.13 o 
 -14   1  13       62.51       63.05      1.99 o 
 -13   1  13        3.16        3.06      0.82 o 
 -12   1  13       25.15       23.65      1.02 o 
 -11   1  13       21.84       21.93      0.97 o 
 -10   1  13       58.54       62.57      1.33 o 
  -9   1  13       19.56       20.06      0.76 o 
  -8   1  13      111.26      116.07      1.58 o 
  -7   1  13       23.26       21.17      0.75 o 
  -6   1  13       64.07       72.27      1.12 o 
  -5   1  13       65.29       67.85      1.10 o 
  -4   1  13        6.05        6.29      0.52 o 
  -3   1  13      120.67      126.23      1.59 o 
  -2   1  13       37.64       45.40      1.00 o 
  -1   1  13        0.03       -0.43      0.43 o 
   0   1  13        7.67        6.22      0.66 o 
   1   1  13      120.34      116.80      1.81 o 
   2   1  13      123.33      126.43      1.92 o 
   3   1  13       20.48       16.79      0.89 o 
   4   1  13       60.63       63.07      1.38 o 
   5   1  13        3.10        1.95      0.72 o 
   6   1  13        5.45        5.43      1.06 o 
   7   1  13       14.74       13.06      1.16 o 
   8   1  13        3.99        3.36      1.84 o 
 -20   2  13       11.14       12.49      1.96 o 
 -19   2  13        5.41        6.38      1.73 o 
 -18   2  13        0.01       -1.32      1.32 o 
 -17   2  13        6.26        3.13      1.32 o 
 -16   2  13        9.73        7.01      1.31 o 
 -15   2  13        4.24        3.95      1.07 o 
 -14   2  13        5.19        5.29      0.82 o 
 -13   2  13       42.29       47.40      1.20 o 
 -12   2  13       33.24       35.65      1.01 o 
 -11   2  13        1.54        1.77      0.51 o 
 -10   2  13       60.45       59.91      1.03 o 
  -9   2  13       61.35       53.17      0.97 o 
  -8   2  13        6.30        4.53      0.46 o 
  -7   2  13        0.30       -0.09      0.38 o 
  -6   2  13       19.23       19.51      0.63 o 
  -5   2  13       80.07       69.47      1.09 o 
  -4   2  13        5.25        6.74      0.55 o 
  -3   2  13      448.01      441.05      3.68 o 
  -2   2  13       24.31       25.65      0.84 o 
  -1   2  13      177.25      171.01      1.92 o 
   0   2  13      160.01      160.13      2.15 o 
   1   2  13        3.04        1.74      0.53 o 
   2   2  13       34.58       33.72      1.14 o 
   3   2  13       72.61       72.37      1.34 o 
   4   2  13       50.53       50.64      2.19 o 
   5   2  13        3.31        5.59      1.34 o 
   6   2  13        5.94        5.41      1.39 o 
   7   2  13       10.11       10.25      1.87 o 
 -20   3  13        0.43       -0.77      1.49 o 
 -19   3  13        2.62        0.33      1.60 o 
 -18   3  13        4.71        4.87      1.83 o 
 -17   3  13        0.77        0.22      1.06 o 
 -16   3  13        4.02        4.63      1.13 o 
 -15   3  13       30.38       34.30      1.23 o 
 -14   3  13       19.86       21.76      0.86 o 
 -13   3  13        4.91        6.79      0.64 o 
 -12   3  13       18.80       19.35      0.72 o 
 -11   3  13       13.88       13.05      0.62 o 
 -10   3  13       70.91       79.18      1.13 o 
  -9   3  13       21.13       19.36      0.64 o 
  -8   3  13      102.61       99.04      1.27 o 
  -7   3  13       60.13       47.50      0.90 o 
  -6   3  13        0.20       -0.36      0.36 o 
  -5   3  13       45.69       36.63      0.80 o 
  -4   3  13       12.57       11.32      0.68 o 
  -3   3  13        4.65        2.17      0.42 o 
  -2   3  13        0.28       -0.21      0.28 o 
  -1   3  13       20.89       17.92      0.87 o 
   0   3  13        3.31        0.70      0.70 o 
   1   3  13       12.75       10.77      1.32 o 
   2   3  13       69.80       71.17      1.87 o 
   3   3  13        2.84        1.98      0.88 o 
   4   3  13       11.98       13.37      1.39 o 
   5   3  13       27.74       37.91      1.88 o 
   6   3  13        1.90        1.24      2.39 o 
   7   3  13       18.90       18.76      2.32 o 
 -19   4  13        0.23       -1.19      1.19 o 
 -18   4  13        1.48        0.02      0.87 o 
 -17   4  13       43.76       51.34      2.05 o 
 -16   4  13        2.57        1.78      0.80 o 
 -15   4  13       44.62       47.28      1.41 o 
 -14   4  13        2.46        2.03      0.66 o 
 -13   4  13        0.02       -0.21      0.55 o 
 -12   4  13       31.71       31.22      0.92 o 
 -11   4  13        0.50        0.41      0.46 o 
 -10   4  13        0.71       -0.36      0.41 o 
  -9   4  13        0.72        0.46      0.41 o 
  -8   4  13        1.22        0.13      0.48 o 
  -7   4  13        0.98        0.70      0.52 o 
  -6   4  13       25.75       25.70      0.89 o 
  -5   4  13       34.99       31.71      0.94 o 
  -4   4  13        6.45        7.70      0.62 o 
  -3   4  13        7.63        3.93      0.60 o 
  -2   4  13        2.73        2.04      0.58 o 
  -1   4  13        0.49       -0.56      0.56 o 
   0   4  13        1.88        1.34      0.60 o 
   1   4  13       20.92       22.12      1.10 o 
   2   4  13       33.21       35.57      1.39 o 
   3   4  13        4.52        3.14      1.36 o 
   4   4  13       16.43       22.56      2.06 o 
   5   4  13       11.43       13.16      1.91 o 
   6   4  13       11.34       13.25      1.97 o 
   7   4  13        0.94       -0.17      1.69 o 
 -19   5  13        1.52        1.74      2.26 o 
 -18   5  13       14.25       12.96      2.53 o 
 -17   5  13        0.24       -1.45      1.45 o 
 -16   5  13        0.20        0.40      1.50 o 
 -15   5  13       25.34       25.61      2.02 o 
 -14   5  13       61.17       68.13      1.86 o 
 -13   5  13        6.63        8.26      1.11 o 
 -12   5  13        3.67        4.52      0.88 o 
 -11   5  13        4.36        4.78      0.85 o 
 -10   5  13       40.19       42.25      2.01 o 
  -9   5  13        1.24       -0.23      0.53 o 
  -8   5  13        0.85        1.22      0.52 o 
  -7   5  13        1.78        1.11      0.60 o 
  -6   5  13        1.57       -0.44      0.58 o 
  -5   5  13        0.69       -0.45      0.45 o 
  -4   5  13       27.04       28.52      0.99 o 
  -3   5  13        9.88       14.79      1.33 o 
  -2   5  13       39.94       39.87      1.25 o 
  -1   5  13        1.24       -0.59      0.59 o 
   0   5  13        1.21        0.07      0.66 o 
   1   5  13       12.72       16.28      0.92 o 
   2   5  13       25.90       29.67      1.46 o 
   3   5  13        0.36        0.92      0.88 o 
   4   5  13       15.51       17.47      1.31 o 
   5   5  13        2.43        1.89      1.10 o 
   6   5  13        0.02       -1.07      1.07 o 
 -18   6  13        0.31       -1.30      2.15 o 
 -17   6  13        3.54        1.52      3.56 o 
 -16   6  13        0.02       -0.35      1.23 o 
 -15   6  13       22.65       25.31      2.67 o 
 -14   6  13        5.21        7.00      2.05 o 
 -13   6  13       33.90       36.20      6.68 o 
 -12   6  13       16.94       17.25      1.72 o 
 -11   6  13       44.52       44.94      2.27 o 
 -10   6  13       21.44       19.92      1.65 o 
  -9   6  13       28.63       32.75      2.21 o 
  -8   6  13       14.96       15.49      1.19 o 
  -7   6  13       27.82       32.18      1.14 o 
  -6   6  13       28.87       27.52      1.12 o 
  -5   6  13       12.60       12.39      0.92 o 
  -4   6  13      122.16      123.30      2.17 o 
  -3   6  13       76.18       76.00      1.77 o 
  -2   6  13       40.81       38.92      1.67 o 
  -1   6  13       19.19       26.60      1.26 o 
   0   6  13       39.49       45.07      2.20 o 
   1   6  13        0.11        0.08      1.22 o 
   2   6  13       26.09       28.12      3.27 o 
   3   6  13        3.18        2.88      1.41 o 
   4   6  13        2.95        2.86      1.81 o 
   5   6  13       11.24       14.91      2.32 o 
 -17   7  13        0.09       -1.89      1.89 o 
 -16   7  13        5.69        4.17      2.18 o 
 -15   7  13        5.42        4.35      2.06 o 
 -14   7  13        0.04        1.14      1.82 o 
 -13   7  13        2.02        3.41      2.33 o 
 -12   7  13       23.20       28.16      2.87 o 
 -11   7  13        2.41        0.50      1.30 o 
 -10   7  13       19.42       16.97      1.66 o 
  -9   7  13       27.35       31.55      1.69 o 
  -8   7  13       21.07       22.13      1.66 o 
  -7   7  13        1.62       -0.53      0.90 o 
  -6   7  13       10.92        9.42      1.12 o 
  -5   7  13       60.31       56.34      2.13 o 
  -4   7  13       87.34       89.26      2.27 o 
  -3   7  13        2.40        3.27      1.08 o 
  -2   7  13        5.24        6.19      1.39 o 
  -1   7  13        0.71       -1.16      1.16 o 
   0   7  13        3.78        2.08      1.33 o 
   1   7  13        1.46        0.33      1.13 o 
   2   7  13       18.55       21.39      1.70 o 
   3   7  13        6.84        7.28      2.47 o 
   4   7  13        9.80       13.25      2.23 o 
 -15   8  13       17.93       17.26      6.04 o 
 -14   8  13       16.41       17.63      2.46 o 
 -13   8  13       13.47       14.01      5.06 o 
 -12   8  13        2.70       -0.56      2.52 o 
 -11   8  13        0.04       -1.56      1.56 o 
 -10   8  13        7.08        9.01      2.01 o 
  -9   8  13        1.53       -2.03      3.98 o 
  -8   8  13       50.59       55.18      3.12 o 
  -7   8  13       67.67       72.15      4.88 o 
  -6   8  13       15.97       15.93      1.70 o 
  -5   8  13        0.15       -0.38      1.23 o 
  -4   8  13        0.00       -1.16      1.16 o 
  -3   8  13        6.61        2.71      1.84 o 
  -2   8  13       57.42       60.35      2.63 o 
  -1   8  13        7.11        7.86      1.51 o 
   0   8  13        0.46       -1.33      1.33 o 
   1   8  13        7.63        6.00      2.28 o 
   2   8  13        0.24       -2.14      2.34 o 
   3   8  13       10.42        9.99      4.67 o 
 -13   9  13        5.30        3.62      4.27 o 
 -12   9  13        9.34        6.73      3.36 o 
 -11   9  13        0.41       -1.56      1.56 o 
 -10   9  13        5.06        3.83      2.01 o 
  -9   9  13        6.41        2.82      1.73 o 
  -8   9  13       14.30       15.80      1.77 o 
  -7   9  13        1.32       -0.16      1.66 o 
  -6   9  13        1.59        1.45      1.39 o 
  -5   9  13        0.71       -0.63      1.27 o 
  -4   9  13        1.04       -0.88      1.27 o 
  -3   9  13        0.16       -1.25      1.25 o 
  -2   9  13       12.45       13.78      1.64 o 
  -1   9  13        9.62        8.36      1.58 o 
   0   9  13        0.00       -1.29      1.29 o 
   1   9  13        0.53       -1.58      1.58 o 
 -10  10  13        0.29       -1.66      1.66 o 
  -9  10  13        0.05       -1.60      1.60 o 
  -8  10  13        3.27        1.88      1.81 o 
  -7  10  13       14.25       15.61      3.24 o 
  -6  10  13       23.96       25.05      3.91 o 
  -5  10  13       17.32       16.46      3.06 o 
  -4  10  13        5.95        5.23      1.45 o 
  -3  10  13        2.13       -1.32      1.43 o 
  -2  10  13        1.14       -0.03      2.67 o 
 -20   0  14        1.76        0.70      3.06 o 
 -19   0  14       22.13       28.13      4.18 o 
 -18   0  14       15.20       17.13      2.58 o 
 -17   0  14       12.74       10.43      2.36 o 
 -16   0  14        0.19       -0.47      1.77 o 
 -15   0  14       27.21       30.25      2.72 o 
 -14   0  14        5.74        6.35      1.65 o 
 -13   0  14       79.40       80.45      3.12 o 
 -12   0  14       15.28       18.71      1.67 o 
 -11   0  14       63.47       63.18      2.67 o 
 -10   0  14       56.85       52.31      2.12 o 
  -9   0  14      331.64      334.24      4.76 o 
  -8   0  14       29.80       26.15      1.35 o 
  -7   0  14       25.38       19.58      1.23 o 
  -6   0  14      108.99      107.78      2.44 o 
  -5   0  14      590.27      606.98      9.69 o 
  -4   0  14      224.37      223.54      5.27 o 
  -3   0  14        1.63        0.95      1.00 o 
  -2   0  14       36.53       38.59      1.77 o 
  -1   0  14      132.22      140.63      4.35 o 
   0   0  14        3.65        1.42      1.40 o 
   1   0  14       20.59       19.06      1.51 o 
   2   0  14      147.69      159.23      8.70 o 
   3   0  14       25.66       31.36      1.92 o 
   4   0  14       14.78       11.73      1.46 o 
   5   0  14       60.54       71.73      3.02 o 
   6   0  14        7.21        6.75      1.10 o 
 -20   1  14        1.42        0.70      1.50 o 
 -19   1  14        9.05        8.97      1.70 o 
 -18   1  14        8.65        8.99      1.61 o 
 -17   1  14        0.52       -1.09      1.34 o 
 -16   1  14       27.69       28.44      2.70 o 
 -15   1  14       49.64       51.68      2.54 o 
 -14   1  14       18.17       20.79      1.94 o 
 -13   1  14       12.82       13.21      1.11 o 
 -12   1  14       19.80       22.47      1.55 o 
 -11   1  14       18.72       20.29      0.94 o 
 -10   1  14        3.19        3.98      0.67 o 
  -9   1  14       22.77       23.98      0.85 o 
  -8   1  14        3.87        5.21      0.59 o 
  -7   1  14        5.04        5.24      0.58 o 
  -6   1  14        6.60        5.72      0.59 o 
  -5   1  14       12.39       11.31      0.66 o 
  -4   1  14       20.97       18.65      0.75 o 
  -3   1  14      148.80      151.16      1.88 o 
  -2   1  14       47.85       45.34      1.12 o 
  -1   1  14       41.26       35.84      1.11 o 
   0   1  14       99.67      100.03      1.87 o 
   1   1  14       62.34       65.68      1.47 o 
   2   1  14        8.89        9.45      0.80 o 
   3   1  14        0.02       -0.60      0.60 o 
   4   1  14        2.86        2.78      1.15 o 
   5   1  14       58.64       62.96      1.65 o 
   6   1  14       10.45        9.63      0.96 o 
 -20   2  14        0.74        1.23      1.69 o 
 -19   2  14        0.25       -0.29      1.41 o 
 -18   2  14        0.23       -1.30      1.30 o 
 -17   2  14        0.10       -1.30      1.30 o 
 -16   2  14        3.79        3.69      1.32 o 
 -15   2  14        8.87        7.79      1.21 o 
 -14   2  14        3.31        2.30      0.79 o 
 -13   2  14       38.56       39.45      1.16 o 
 -12   2  14        6.63        6.13      0.67 o 
 -11   2  14        9.44       10.90      0.66 o 
 -10   2  14        9.75        8.97      0.58 o 
  -9   2  14       49.54       50.24      0.98 o 
  -8   2  14       10.34        9.28      0.56 o 
  -7   2  14       17.36       17.93      0.67 o 
  -6   2  14       28.94       30.13      0.81 o 
  -5   2  14       64.34       62.44      1.08 o 
  -4   2  14        4.50        1.80      0.51 o 
  -3   2  14        0.75       -0.45      0.45 o 
  -2   2  14       79.84       82.53      1.38 o 
  -1   2  14        9.24        9.39      0.64 o 
   0   2  14        1.26       -0.39      0.69 o 
   1   2  14        0.10       -0.62      0.62 o 
   2   2  14        4.35        2.26      0.75 o 
   3   2  14       21.88       18.64      2.94 o 
   4   2  14        1.37        0.00      1.22 o 
   5   2  14        0.81       -1.24      1.24 o 
   6   2  14        0.49       -1.14      1.26 o 
 -19   3  14        2.36        2.81      1.58 o 
 -18   3  14        9.34        9.20      1.38 o 
 -17   3  14        0.06       -0.48      0.95 o 
 -16   3  14       27.66       30.72      1.58 o 
 -15   3  14        8.47        9.16      0.88 o 
 -14   3  14        5.32        4.77      0.73 o 
 -13   3  14        7.45        5.96      0.59 o 
 -12   3  14       47.66       54.66      1.09 o 
 -11   3  14        1.23        0.10      0.48 o 
 -10   3  14        7.93        8.69      0.61 o 
  -9   3  14        5.72        5.77      0.51 o 
  -8   3  14        3.64        2.95      0.47 o 
  -7   3  14       21.62       24.52      0.73 o 
  -6   3  14       30.45       33.79      0.83 o 
  -5   3  14        2.98        2.42      0.44 o 
  -4   3  14       25.06       29.45      0.75 o 
  -3   3  14       17.49       16.79      0.82 o 
  -2   3  14       19.86       22.00      1.33 o 
  -1   3  14        2.45       -0.69      0.69 o 
   0   3  14       24.75       26.73      1.27 o 
   1   3  14        9.72       11.82      1.14 o 
   2   3  14        5.03        5.17      1.04 o 
   3   3  14       21.20       25.72      1.71 o 
   4   3  14        1.91        1.29      1.22 o 
   5   3  14       13.80       18.09      2.27 o 
   6   3  14        2.97        4.91      1.90 o 
 -19   4  14        0.71       -0.88      0.93 o 
 -18   4  14        2.52        0.75      1.14 o 
 -17   4  14        8.37        9.56      1.02 o 
 -16   4  14        1.08        0.27      0.80 o 
 -15   4  14        0.49        2.20      0.75 o 
 -14   4  14        0.03       -0.60      0.60 o 
 -13   4  14        0.72        0.23      0.58 o 
 -12   4  14        1.28        0.79      0.51 o 
 -11   4  14        4.88        4.76      0.68 o 
 -10   4  14        5.53        5.36      0.42 o 
  -9   4  14        1.63       -0.64      0.64 o 
  -8   4  14       80.29       81.10      1.38 o 
  -7   4  14       93.00       90.17      1.57 o 
  -6   4  14       22.70       28.70      0.99 o 
  -5   4  14       16.65       17.41      0.84 o 
  -4   4  14        0.83       -0.04      0.58 o 
  -3   4  14        0.18       -0.55      0.55 o 
  -2   4  14       57.69       64.12      1.45 o 
  -1   4  14       23.35       22.90      0.98 o 
   0   4  14        4.69        3.22      0.86 o 
   1   4  14       32.66       33.52      1.82 o 
   2   4  14       25.64       25.85      1.74 o 
   3   4  14        9.66       13.41      2.08 o 
   4   4  14       13.23       15.35      1.99 o 
   5   4  14       18.19       23.84      2.30 o 
 -18   5  14        3.48        3.15      2.16 o 
 -17   5  14       10.40        8.37      2.41 o 
 -16   5  14       32.59       40.94      2.41 o 
 -15   5  14        0.01       -1.29      1.29 o 
 -14   5  14       45.50       52.87      1.88 o 
 -13   5  14        0.52       -0.81      0.81 o 
 -12   5  14       62.17       70.30      1.88 o 
 -11   5  14        0.36        0.54      0.80 o 
 -10   5  14       19.09       19.24      1.01 o 
  -9   5  14        3.10        1.54      0.68 o 
  -8   5  14        2.34        1.07      0.62 o 
  -7   5  14        8.32        4.98      1.08 o 
  -6   5  14       31.71       28.25      1.06 o 
  -5   5  14      174.04      181.66      2.56 o 
  -4   5  14       18.75       14.63      0.98 o 
  -3   5  14       17.55       12.56      0.94 o 
  -2   5  14       13.74       11.90      0.96 o 
  -1   5  14        8.04        7.47      0.86 o 
   0   5  14       33.79       33.96      1.46 o 
   1   5  14       12.81       12.77      1.05 o 
   2   5  14        7.25        8.85      1.11 o 
   3   5  14       40.94       48.41      1.82 o 
   4   5  14        6.78        5.51      1.14 o 
   5   5  14        3.19        2.53      1.13 o 
 -17   6  14        7.48        8.84      2.38 o 
 -16   6  14        7.29        9.27      2.31 o 
 -15   6  14        0.19       -2.40      2.40 o 
 -14   6  14        2.54        3.87      2.42 o 
 -13   6  14       20.74       23.96      5.84 o 
 -12   6  14        1.79        0.15      2.07 o 
 -11   6  14        0.25       -1.21      1.21 o 
 -10   6  14       57.22       66.31      3.25 o 
  -9   6  14       20.52       19.75      1.47 o 
  -8   6  14       12.43       10.72      0.97 o 
  -7   6  14       51.06       51.94      1.66 o 
  -6   6  14       17.62       17.89      1.30 o 
  -5   6  14        2.34        1.93      0.87 o 
  -4   6  14       14.32       11.61      1.12 o 
  -3   6  14        6.54        6.91      1.31 o 
  -2   6  14       27.31       30.65      1.91 o 
  -1   6  14       11.37       15.59      1.86 o 
   0   6  14        0.51       -0.62      1.22 o 
   1   6  14        0.02       -0.54      1.29 o 
   2   6  14        0.19       -1.26      1.26 o 
   3   6  14        0.64        0.27      1.76 o 
   4   6  14        0.30        0.47      1.88 o 
 -16   7  14        5.51        5.61      2.18 o 
 -15   7  14        0.28       -0.54      1.88 o 
 -14   7  14        1.02       -0.22      1.89 o 
 -13   7  14        0.05       -1.35      1.75 o 
 -12   7  14       18.25       16.60      4.51 o 
 -11   7  14        5.35        3.39      1.87 o 
 -10   7  14       10.64       11.99      2.07 o 
  -9   7  14       16.37       21.80      1.90 o 
  -8   7  14       27.56       34.57      3.71 o 
  -7   7  14        1.45       -0.80      3.33 o 
  -6   7  14       17.96       18.51      3.19 o 
  -5   7  14        6.26        4.82      1.47 o 
  -4   7  14       24.62       24.77      2.82 o 
  -3   7  14       37.77       44.47      2.83 o 
  -2   7  14        4.09        4.15      1.73 o 
  -1   7  14        2.23        0.42      1.67 o 
   0   7  14        0.89       -1.50      1.50 o 
   1   7  14        5.20        1.73      1.77 o 
   2   7  14        1.82       -0.29      1.74 o 
   3   7  14       10.53       13.88      3.32 o 
 -15   8  14        4.22        4.05      2.70 o 
 -14   8  14       14.63       15.17      2.47 o 
 -13   8  14        0.01       -1.69      1.69 o 
 -12   8  14        6.85        6.37      2.02 o 
 -11   8  14        0.31       -1.55      1.55 o 
 -10   8  14       12.18        9.24      2.07 o 
  -9   8  14        0.26       -1.68      1.68 o 
  -8   8  14       64.89       80.76      8.25 o 
  -7   8  14       34.34       37.24      2.79 o 
  -6   8  14        0.15       -0.41      1.35 o 
  -5   8  14        0.24       -1.25      1.25 o 
  -4   8  14        0.09       -1.29      1.29 o 
  -3   8  14       10.67       10.11      1.97 o 
  -2   8  14        3.93        5.12      2.14 o 
  -1   8  14       18.14       22.90      2.39 o 
   0   8  14        0.00       -0.70      1.67 o 
   1   8  14        5.58        5.81      2.01 o 
 -12   9  14        1.40       -1.47      1.80 o 
 -11   9  14        1.10       -0.17      1.78 o 
 -10   9  14        9.63       13.32      3.55 o 
  -9   9  14        0.09       -0.54      2.43 o 
  -8   9  14        0.06       -0.05      1.65 o 
  -7   9  14        3.84        3.31      1.80 o 
  -6   9  14        0.10       -0.41      1.65 o 
  -5   9  14        1.86       -1.33      1.33 o 
  -4   9  14        4.45        3.37      1.49 o 
  -3   9  14        1.96        0.23      1.68 o 
  -2   9  14        0.26       -0.03      1.64 o 
  -1   9  14        0.19       -1.08      2.51 o 
 -20   1  15        7.80       10.06      2.54 o 
 -19   1  15        0.95       -0.92      1.47 o 
 -18   1  15        2.34        1.44      1.48 o 
 -17   1  15       12.14        8.70      1.61 o 
 -16   1  15        1.48        0.66      1.41 o 
 -15   1  15       19.70       19.90      1.79 o 
 -14   1  15       24.30       26.27      1.70 o 
 -13   1  15       12.45       11.68      1.20 o 
 -12   1  15       41.96       38.82      1.57 o 
 -11   1  15        0.05       -0.44      0.68 o 
 -10   1  15        0.01       -0.62      0.62 o 
  -9   1  15       41.70       46.30      1.33 o 
  -8   1  15        4.53        3.66      0.63 o 
  -7   1  15        2.65        0.59      0.56 o 
  -6   1  15       15.27       13.11      0.86 o 
  -5   1  15       13.65       17.04      1.02 o 
  -4   1  15       76.47       80.10      1.40 o 
  -3   1  15        2.34        0.70      0.79 o 
  -2   1  15       29.49       28.67      1.07 o 
  -1   1  15       43.64       45.86      1.31 o 
   0   1  15        5.67        6.54      0.75 o 
   1   1  15        2.15       -0.03      0.65 o 
   2   1  15        0.43       -0.66      0.66 o 
   3   1  15       12.38       11.41      0.94 o 
   4   1  15        1.19        0.27      0.75 o 
   5   1  15        7.09        4.26      0.82 o 
 -19   2  15       23.22       23.95      2.03 o 
 -18   2  15        1.22        1.01      1.43 o 
 -17   2  15       33.72       43.67      2.29 o 
 -16   2  15       33.91       42.69      2.23 o 
 -15   2  15       26.60       32.67      1.54 o 
 -14   2  15       67.85       72.89      1.85 o 
 -13   2  15        6.05        4.31      0.72 o 
 -12   2  15       49.46       52.23      1.34 o 
 -11   2  15       11.33       13.77      0.92 o 
 -10   2  15        8.52        6.62      0.63 o 
  -9   2  15       17.81       19.19      0.73 o 
  -8   2  15       57.72       55.41      1.15 o 
  -7   2  15        8.43        9.45      0.65 o 
  -6   2  15      115.37      116.37      1.58 o 
  -5   2  15        2.99        1.36      0.62 o 
  -4   2  15        3.05        1.32      0.54 o 
  -3   2  15        3.08        2.72      0.57 o 
  -2   2  15      126.85      128.28      1.81 o 
  -1   2  15       10.64        8.67      0.70 o 
   0   2  15       77.80       79.49      1.52 o 
   1   2  15       55.77       57.47      1.33 o 
   2   2  15        1.23       -1.15      1.15 o 
   3   2  15       23.44       30.15      2.30 o 
   4   2  15       12.41       14.09      1.62 o 
   5   2  15        9.10        6.86      1.60 o 
 -19   3  15       13.95       16.18      1.51 o 
 -18   3  15        4.63        6.32      1.22 o 
 -17   3  15        9.90        8.60      1.20 o 
 -16   3  15        0.48       -0.60      1.10 o 
 -15   3  15        8.95        7.51      0.96 o 
 -14   3  15        8.45        6.43      0.78 o 
 -13   3  15        8.69       11.71      0.75 o 
 -12   3  15       19.57       19.29      0.92 o 
 -11   3  15        6.21        4.83      0.61 o 
 -10   3  15        7.98        5.99      0.56 o 
  -9   3  15        2.09       -0.47      0.47 o 
  -8   3  15        6.40        4.95      0.56 o 
  -7   3  15      144.91      146.64      1.72 o 
  -6   3  15      129.46      127.41      1.80 o 
  -5   3  15        8.77       10.43      0.71 o 
  -4   3  15       74.15       69.32      1.60 o 
  -3   3  15       14.63       14.47      1.00 o 
  -2   3  15       47.47       43.43      1.55 o 
  -1   3  15       27.44       24.21      1.26 o 
   0   3  15        2.95        0.77      0.92 o 
   1   3  15        2.66        0.97      1.12 o 
   2   3  15       30.38       36.50      1.86 o 
   3   3  15        6.54        7.46      1.74 o 
   4   3  15        4.35        3.96      1.80 o 
   5   3  15       11.41       14.12      3.62 o 
 -18   4  15        3.73        3.12      1.31 o 
 -17   4  15        0.01       -0.76      0.76 o 
 -16   4  15       15.67       14.17      1.15 o 
 -15   4  15       54.91       54.63      1.66 o 
 -14   4  15       10.24        9.52      0.81 o 
 -13   4  15        0.89       -0.57      0.57 o 
 -12   4  15        1.20        0.65      0.73 o 
 -11   4  15        0.17       -0.34      0.34 o 
 -10   4  15        0.28        0.14      0.60 o 
  -9   4  15       16.23       15.14      1.20 o 
  -8   4  15        0.16       -0.61      0.61 o 
  -7   4  15        3.37        1.61      0.68 o 
  -6   4  15       38.98       47.92      1.57 o 
  -5   4  15       12.31       14.26      0.89 o 
  -4   4  15       37.45       40.87      1.25 o 
  -3   4  15        8.45        9.20      0.81 o 
  -2   4  15        1.60       -0.43      0.67 o 
  -1   4  15        2.34       -0.32      1.12 o 
   0   4  15        4.14        5.09      1.26 o 
   1   4  15        0.23        0.55      1.19 o 
   2   4  15        1.85        3.85      2.06 o 
   3   4  15        0.04       -1.29      1.55 o 
   4   4  15        8.29       11.58      2.04 o 
 -18   5  15        5.72        3.57      2.76 o 
 -17   5  15       10.78       10.79      1.83 o 
 -16   5  15        4.91        3.44      2.00 o 
 -15   5  15        0.02       -1.07      1.07 o 
 -14   5  15        1.13        0.58      1.01 o 
 -13   5  15        3.00        0.82      1.00 o 
 -12   5  15        4.87        3.73      1.03 o 
 -11   5  15       44.12       49.97      2.06 o 
 -10   5  15       18.04       20.36      1.19 o 
  -9   5  15        8.25        7.71      0.84 o 
  -8   5  15        5.29        4.57      1.01 o 
  -7   5  15        0.14       -0.87      0.87 o 
  -6   5  15       22.21       22.11      1.27 o 
  -5   5  15       93.17      100.93      2.05 o 
  -4   5  15       48.67       54.68      1.60 o 
  -3   5  15       29.85       33.55      1.62 o 
  -2   5  15       12.56       15.05      1.26 o 
  -1   5  15       45.89       52.59      1.69 o 
   0   5  15        7.07        5.82      1.31 o 
   1   5  15        2.17       -0.94      0.94 o 
   2   5  15        0.71        0.09      0.98 o 
   3   5  15        3.63        1.49      1.21 o 
 -17   6  15        0.38        0.11      2.09 o 
 -16   6  15        2.52       -1.78      1.78 o 
 -15   6  15        0.49       -0.95      2.33 o 
 -14   6  15        0.79       -1.09      1.90 o 
 -13   6  15        2.44        1.12      1.92 o 
 -12   6  15        3.03        2.34      2.04 o 
 -11   6  15       26.82       30.23      3.77 o 
 -10   6  15        1.12       -0.83      1.64 o 
  -9   6  15        0.01       -0.63      0.83 o 
  -8   6  15        0.07       -1.22      1.22 o 
  -7   6  15        5.97        6.04      1.09 o 
  -6   6  15        5.28        2.42      1.19 o 
  -5   6  15       22.32       21.67      1.64 o 
  -4   6  15        4.63        4.03      1.53 o 
  -3   6  15        0.12       -0.79      1.20 o 
  -2   6  15        2.70        3.51      1.33 o 
  -1   6  15        0.00        0.13      1.32 o 
   0   6  15       11.86       14.69      2.41 o 
   1   6  15        8.87        8.53      1.74 o 
   2   6  15        0.77        0.26      1.78 o 
 -15   7  15        8.26        9.01      3.47 o 
 -14   7  15        0.68       -1.88      1.88 o 
 -13   7  15        5.62        6.05      2.32 o 
 -12   7  15        2.20       -0.68      1.77 o 
 -11   7  15        0.02        0.56      1.79 o 
 -10   7  15       18.45       20.79      2.43 o 
  -9   7  15       87.27      100.11      4.35 o 
  -8   7  15       15.97       15.28      2.43 o 
  -7   7  15       16.12       16.10      2.18 o 
  -6   7  15        6.60        6.78      1.88 o 
  -5   7  15        0.82       -0.04      1.61 o 
  -4   7  15        1.34        1.57      1.70 o 
  -3   7  15        3.48        1.14      1.71 o 
  -2   7  15        1.25        0.01      1.71 o 
  -1   7  15        2.01        2.12      1.82 o 
   0   7  15        1.00       -0.52      2.22 o 
   1   7  15        0.00       -3.06      3.80 o 
 -14   8  15        0.71       -1.38      3.01 o 
 -13   8  15        0.03       -1.16      1.90 o 
 -12   8  15       24.03       25.58      2.99 o 
 -11   8  15       16.37       22.71      5.33 o 
 -10   8  15        0.11       -1.11      2.14 o 
  -9   8  15        0.66       -3.37      4.33 o 
  -8   8  15        9.74       13.66      4.24 o 
  -7   8  15        6.47        7.14      4.10 o 
  -6   8  15        3.82       -1.00      1.70 o 
  -5   8  15       24.38       27.67      3.31 o 
  -4   8  15        3.55        1.83      1.76 o 
  -3   8  15        0.07        1.51      1.76 o 
  -2   8  15        0.03       -1.59      1.66 o 
  -1   8  15        0.01       -3.07      3.07 o 
 -10   9  15        1.73       -0.12      1.97 o 
  -9   9  15        4.97        6.27      2.11 o 
  -8   9  15        2.92        3.27      1.96 o 
  -7   9  15        4.79        5.41      1.99 o 
  -6   9  15        5.22        3.68      1.93 o 
  -5   9  15        0.17       -0.85      2.21 o 
  -4   9  15        0.53       -0.46      2.61 o 
 -19   0  16        4.19       -0.61      3.21 o 
 -18   0  16        3.66        2.71      2.96 o 
 -17   0  16        1.80        1.63      2.08 o 
 -16   0  16       77.14       84.03      4.12 o 
 -15   0  16        2.76        0.49      1.98 o 
 -14   0  16      159.01      167.49      5.39 o 
 -13   0  16        2.38        1.76      1.90 o 
 -12   0  16        2.46        1.78      1.30 o 
 -11   0  16        9.84        5.79      1.53 o 
 -10   0  16        9.09        9.83      1.45 o 
  -9   0  16        0.02       -1.01      1.01 o 
  -8   0  16      110.14      120.73      3.17 o 
  -7   0  16      148.74      150.65      4.19 o 
  -6   0  16       57.42       56.58      2.84 o 
  -5   0  16        0.51       -1.09      1.09 o 
  -4   0  16      173.18      184.50      4.32 o 
  -3   0  16       42.14       38.06      2.23 o 
  -2   0  16       23.21       22.87      2.43 o 
  -1   0  16       97.34      107.01      4.25 o 
   0   0  16       23.22       29.30      2.72 o 
   1   0  16        2.78        5.48      2.97 o 
   2   0  16        0.43       -1.05      1.12 o 
   3   0  16        0.12       -0.50      1.09 o 
   4   0  16       15.28       14.58      1.25 o 
 -19   1  16        1.22       -1.46      1.46 o 
 -18   1  16        0.58       -1.37      1.37 o 
 -17   1  16        0.72       -1.34      1.34 o 
 -16   1  16        7.00        4.07      1.57 o 
 -15   1  16       27.10       32.87      2.07 o 
 -14   1  16       10.48       12.47      1.39 o 
 -13   1  16       27.14       28.64      1.71 o 
 -12   1  16       24.75       22.60      1.79 o 
 -11   1  16       29.38       29.32      1.43 o 
 -10   1  16        7.22        4.85      0.76 o 
  -9   1  16        0.41       -0.59      0.70 o 
  -8   1  16        1.22        0.37      0.72 o 
  -7   1  16        0.02       -0.60      0.60 o 
  -6   1  16       56.92       59.79      1.46 o 
  -5   1  16       13.41       11.75      0.92 o 
  -4   1  16        1.91        1.39      0.72 o 
  -3   1  16        0.00       -0.61      0.61 o 
  -2   1  16       44.47       49.40      1.49 o 
  -1   1  16       69.02       72.64      1.58 o 
   0   1  16        1.09        0.67      0.65 o 
   1   1  16       12.38       10.61      0.94 o 
   2   1  16       10.83        8.43      0.93 o 
   3   1  16       16.47       14.09      1.05 o 
   4   1  16       25.03       24.80      2.39 o 
 -19   2  16        0.44       -0.62      1.47 o 
 -18   2  16        2.16       -0.84      1.41 o 
 -17   2  16        0.01       -1.31      1.31 o 
 -16   2  16        0.21       -1.32      1.32 o 
 -15   2  16        0.72       -0.13      1.01 o 
 -14   2  16        3.22        4.14      1.11 o 
 -13   2  16        0.35       -0.77      0.77 o 
 -12   2  16       51.87       54.85      1.75 o 
 -11   2  16       19.17       19.66      1.67 o 
 -10   2  16        6.44        5.29      0.68 o 
  -9   2  16        0.15       -0.36      0.56 o 
  -8   2  16       25.26       25.28      1.24 o 
  -7   2  16       15.81       18.07      0.83 o 
  -6   2  16       13.11       10.53      0.72 o 
  -5   2  16       46.92       49.03      1.21 o 
  -4   2  16        4.42        2.98      0.68 o 
  -3   2  16        0.96        1.56      0.59 o 
  -2   2  16       13.12       10.96      0.78 o 
  -1   2  16        2.10        0.76      0.58 o 
   0   2  16        0.67        0.62      0.54 o 
   1   2  16       20.65       25.75      1.78 o 
   2   2  16        4.87        6.37      1.44 o 
   3   2  16        0.28        1.07      1.86 o 
 -19   3  16        1.36        2.22      1.86 o 
 -18   3  16        4.95        5.36      1.21 o 
 -17   3  16        2.92        2.94      1.59 o 
 -16   3  16        9.69       10.89      1.10 o 
 -15   3  16       11.39       11.74      1.21 o 
 -14   3  16        1.80        0.01      0.77 o 
 -13   3  16       56.62       63.34      1.40 o 
 -12   3  16       11.06        9.87      0.74 o 
 -11   3  16        1.31        0.69      0.58 o 
 -10   3  16       44.11       45.49      1.08 o 
  -9   3  16       20.99       20.73      0.80 o 
  -8   3  16        1.63       -0.14      0.75 o 
  -7   3  16       15.12       14.69      0.92 o 
  -6   3  16        2.33        1.29      0.47 o 
  -5   3  16       42.66       48.21      1.97 o 
  -4   3  16        1.35        1.59      0.87 o 
  -3   3  16        8.38       10.68      1.17 o 
  -2   3  16        0.22        0.45      1.07 o 
  -1   3  16        0.80       -1.05      1.05 o 
   0   3  16        3.57        3.27      1.41 o 
   1   3  16        9.86       12.28      1.41 o 
   2   3  16        6.63        9.68      1.32 o 
   3   3  16        3.69        3.05      1.81 o 
 -18   4  16        9.20        8.03      0.83 o 
 -17   4  16        4.05        4.54      0.77 o 
 -16   4  16        9.34        7.73      1.04 o 
 -15   4  16        2.39        0.94      0.64 o 
 -14   4  16        7.80        5.65      0.85 o 
 -13   4  16        7.70        8.92      0.78 o 
 -12   4  16        0.71       -0.12      1.09 o 
 -11   4  16        1.04        0.77      0.80 o 
 -10   4  16       12.43       13.12      0.99 o 
  -9   4  16       16.93       19.06      1.11 o 
  -8   4  16        0.00       -0.66      0.66 o 
  -7   4  16       42.69       45.70      1.37 o 
  -6   4  16       83.99       90.54      1.77 o 
  -5   4  16        0.80       -0.73      0.73 o 
  -4   4  16       39.62       39.37      1.44 o 
  -3   4  16       41.57       46.14      1.60 o 
  -2   4  16        0.50       -1.09      1.09 o 
  -1   4  16       17.71       21.42      1.62 o 
   0   4  16        8.06        9.06      1.43 o 
   1   4  16        1.14        0.38      2.11 o 
   2   4  16        9.45       10.55      1.92 o 
 -17   5  16        0.47       -1.88      1.88 o 
 -16   5  16        3.21        0.03      1.47 o 
 -15   5  16        8.38        9.18      1.25 o 
 -14   5  16        1.49        0.68      1.04 o 
 -13   5  16        0.54       -0.40      1.10 o 
 -12   5  16        2.60        0.70      1.02 o 
 -11   5  16       12.14       14.23      1.25 o 
 -10   5  16        0.08       -0.86      0.86 o 
  -9   5  16       47.37       51.63      2.09 o 
  -8   5  16       63.39       64.01      2.27 o 
  -7   5  16        0.07        1.55      1.29 o 
  -6   5  16        2.13        1.66      0.93 o 
  -5   5  16        3.58        2.45      0.93 o 
  -4   5  16        4.93        5.43      1.06 o 
  -3   5  16        0.35       -0.98      0.98 o 
  -2   5  16       12.02       10.71      1.02 o 
  -1   5  16        9.49        7.16      1.07 o 
   0   5  16       13.92       15.97      1.28 o 
   1   5  16       27.99       28.07      1.42 o 
   2   5  16        0.05       -0.39      1.01 o 
 -16   6  16        3.88        3.07      2.24 o 
 -15   6  16        0.59       -0.07      2.08 o 
 -14   6  16        0.65       -0.45      2.82 o 
 -13   6  16        1.97        2.72      4.12 o 
 -12   6  16        3.23        0.87      3.78 o 
 -11   6  16        8.15        8.18      2.12 o 
 -10   6  16       19.29       23.84      3.10 o 
  -9   6  16        1.34       -0.46      1.66 o 
  -8   6  16       19.65       25.34      1.72 o 
  -7   6  16        4.18        4.93      1.28 o 
  -6   6  16        8.38        7.84      1.52 o 
  -5   6  16       13.32       13.00      1.83 o 
  -4   6  16        0.68        0.54      1.26 o 
  -3   6  16        3.48        2.09      1.40 o 
  -2   6  16       22.53       24.67      1.96 o 
  -1   6  16        0.79        0.37      1.40 o 
   0   6  16        6.34        8.34      1.98 o 
 -14   7  16        1.68        3.21      2.18 o 
 -13   7  16       14.83       15.27      2.83 o 
 -12   7  16        2.90       -0.20      2.07 o 
 -11   7  16        1.00        0.64      3.14 o 
 -10   7  16        0.48        0.95      1.90 o 
  -9   7  16        0.79       -0.54      1.75 o 
  -8   7  16        1.30       -1.64      1.64 o 
  -7   7  16        6.56        3.09      2.00 o 
  -6   7  16       12.08       17.67      2.31 o 
  -5   7  16        4.41        4.37      2.81 o 
  -4   7  16        0.96       -2.78      2.79 o 
  -3   7  16        7.55        8.20      2.07 o 
  -2   7  16        0.61        1.64      1.93 o 
  -1   7  16        5.16        7.85      2.14 o 
 -12   8  16        6.17        8.73      2.34 o 
 -11   8  16        4.35        6.40      2.20 o 
 -10   8  16        4.82        5.13      2.10 o 
  -9   8  16        3.98        2.83      2.78 o 
  -8   8  16       11.74       12.40      2.28 o 
  -7   8  16        2.69        0.33      1.86 o 
  -6   8  16        1.50        0.08      1.80 o 
  -5   8  16        2.25        4.59      1.93 o 
  -4   8  16        4.66        5.42      2.03 o 
 -19   1  17        9.80       10.40      1.81 o 
 -18   1  17        3.39        1.56      1.54 o 
 -17   1  17        5.70        5.68      1.59 o 
 -16   1  17        1.85        1.19      1.64 o 
 -15   1  17       58.29       63.76      4.04 o 
 -14   1  17        0.03       -0.94      1.34 o 
 -13   1  17       48.10       51.40      2.06 o 
 -12   1  17        0.14       -1.04      1.04 o 
 -11   1  17       13.06       13.94      1.18 o 
 -10   1  17        9.56        8.55      0.97 o 
  -9   1  17       62.22       67.00      2.81 o 
  -8   1  17       41.05       39.80      1.80 o 
  -7   1  17       29.95       31.15      1.31 o 
  -6   1  17       82.34       93.84      1.96 o 
  -5   1  17        5.78        2.25      0.84 o 
  -4   1  17       18.78       20.27      1.14 o 
  -3   1  17       28.27       30.86      1.22 o 
  -2   1  17       16.24       16.05      0.99 o 
  -1   1  17        0.55        0.79      0.77 o 
   0   1  17       14.87       14.49      1.01 o 
   1   1  17        0.43       -0.73      0.73 o 
   2   1  17       15.58       13.80      0.92 o 
 -18   2  17        1.93       -0.80      1.47 o 
 -17   2  17        3.18        0.69      1.46 o 
 -16   2  17       10.27       11.42      1.49 o 
 -15   2  17        0.08       -1.04      1.04 o 
 -14   2  17       18.49       19.51      1.78 o 
 -13   2  17        5.15        2.63      1.00 o 
 -12   2  17       13.83       14.26      1.44 o 
 -11   2  17       13.65       12.09      1.26 o 
 -10   2  17        0.11       -0.59      0.59 o 
  -9   2  17      121.58      127.88      1.94 o 
  -8   2  17       33.56       34.70      1.25 o 
  -7   2  17        0.04       -0.37      0.59 o 
  -6   2  17        0.02       -0.51      0.59 o 
  -5   2  17       21.25       21.34      0.97 o 
  -4   2  17        6.68        6.89      0.74 o 
  -3   2  17       10.30       10.49      0.81 o 
  -2   2  17       10.41       10.43      0.76 o 
  -1   2  17        0.30       -0.76      0.76 o 
   0   2  17        0.61        0.47      1.22 o 
   1   2  17       25.02       29.95      2.20 o 
   2   2  17       11.82       12.64      1.81 o 
 -18   3  17        0.23       -0.91      0.91 o 
 -17   3  17        2.07        1.29      0.96 o 
 -16   3  17        1.60       -0.07      0.90 o 
 -15   3  17       10.61       10.51      1.04 o 
 -14   3  17        1.17       -0.44      0.69 o 
 -13   3  17        0.28       -0.51      0.65 o 
 -12   3  17       17.36       17.42      1.22 o 
 -11   3  17        2.00        0.60      0.66 o 
 -10   3  17        1.60        0.92      0.59 o 
  -9   3  17       15.31       14.21      0.78 o 
  -8   3  17       22.77       20.83      0.82 o 
  -7   3  17        5.37        6.06      0.95 o 
  -6   3  17        3.15        4.45      1.19 o 
  -5   3  17        1.29       -0.06      1.08 o 
  -4   3  17        9.31        9.58      1.34 o 
  -3   3  17       38.32       39.57      1.93 o 
  -2   3  17        1.79       -0.47      1.09 o 
  -1   3  17       12.28       12.97      1.44 o 
   0   3  17        0.58       -1.10      1.12 o 
   1   3  17        7.76        4.26      1.81 o 
 -17   4  17        0.99       -0.69      2.07 o 
 -16   4  17        0.71       -0.32      1.46 o 
 -15   4  17        0.61       -1.27      1.27 o 
 -14   4  17       27.33       32.32      1.89 o 
 -13   4  17       70.56       79.64      2.54 o 
 -12   4  17        0.31       -0.71      1.14 o 
 -11   4  17        4.07        2.42      0.95 o 
 -10   4  17        6.92        7.80      1.03 o 
  -9   4  17        9.16        8.37      1.05 o 
  -8   4  17        7.00        6.60      0.97 o 
  -7   4  17       50.57       51.24      1.63 o 
  -6   4  17        0.02       -0.84      0.84 o 
  -5   4  17        1.84       -0.75      0.84 o 
  -4   4  17       10.00       11.48      1.06 o 
  -3   4  17        2.69        1.90      1.21 o 
  -2   4  17        3.61        4.97      1.32 o 
  -1   4  17        4.52        2.94      1.31 o 
   0   4  17        3.27        1.32      1.67 o 
   1   4  17       16.09       16.82      2.82 o 
 -16   5  17        1.01       -0.84      3.20 o 
 -15   5  17        0.00       -1.54      1.54 o 
 -14   5  17        0.13        0.37      1.05 o 
 -13   5  17       20.71       26.88      1.93 o 
 -12   5  17       10.50       12.40      1.24 o 
 -11   5  17        1.06        0.66      1.32 o 
 -10   5  17        3.68        5.21      1.46 o 
  -9   5  17        0.24       -0.90      1.28 o 
  -8   5  17        3.11        2.00      1.40 o 
  -7   5  17       26.57       35.27      2.17 o 
  -6   5  17       43.88       48.99      1.60 o 
  -5   5  17        0.03       -0.67      1.17 o 
  -4   5  17        0.18       -0.95      0.95 o 
  -3   5  17        3.11        2.21      0.91 o 
  -2   5  17        2.03        1.41      1.11 o 
  -1   5  17        1.63        1.84      1.01 o 
   0   5  17        6.53        8.11      1.08 o 
 -15   6  17        2.54       -0.12      2.10 o 
 -14   6  17       13.30       17.83      2.81 o 
 -13   6  17        1.20        0.89      2.08 o 
 -12   6  17        0.13       -0.52      1.93 o 
 -11   6  17       26.76       35.13      3.01 o 
 -10   6  17       18.51       22.10      4.31 o 
  -9   6  17        1.20       -0.87      1.40 o 
  -8   6  17       12.61       13.47      2.09 o 
  -7   6  17        0.82       -1.16      1.16 o 
  -6   6  17        1.39       -0.17      1.36 o 
  -5   6  17       15.71       18.35      1.76 o 
  -4   6  17        9.81       12.75      1.67 o 
  -3   6  17       15.29       20.48      2.43 o 
  -2   6  17       30.63       41.80      2.86 o 
 -13   7  17        6.41        5.16      2.57 o 
 -12   7  17       11.17        8.50      2.37 o 
 -11   7  17        5.58        6.50      2.19 o 
 -10   7  17        7.40        6.72      2.17 o 
  -9   7  17        7.39        6.81      2.34 o 
  -8   7  17        1.22       -0.38      1.93 o 
  -7   7  17        0.31       -1.77      1.77 o 
  -6   7  17        4.77        4.59      2.03 o 
  -5   7  17        0.59       -1.83      1.83 o 
  -4   7  17        7.19        3.46      2.07 o 
 -18   0  18        2.57        0.50      3.61 o 
 -17   0  18        4.05        2.90      2.25 o 
 -16   0  18       15.15       16.23      2.66 o 
 -15   0  18        0.44       -0.95      2.32 o 
 -14   0  18       17.13       20.91      2.65 o 
 -13   0  18        2.58       -0.42      1.92 o 
 -12   0  18       30.11       36.79      2.33 o 
 -11   0  18        6.03        5.72      1.52 o 
 -10   0  18        1.09       -1.31      1.31 o 
  -9   0  18        0.51        0.80      1.36 o 
  -8   0  18        9.76        7.87      1.92 o 
  -7   0  18       21.84       24.28      2.57 o 
  -6   0  18        0.53       -1.24      1.75 o 
  -5   0  18       43.13       45.88      3.23 o 
  -4   0  18        0.04       -0.25      1.91 o 
  -3   0  18       52.12       61.48      3.87 o 
  -2   0  18       14.24       14.21      2.38 o 
  -1   0  18        0.07       -1.65      1.65 o 
   0   0  18        0.17       -1.16      1.16 o 
 -18   1  18        1.61       -1.47      1.47 o 
 -17   1  18        0.18       -1.14      1.42 o 
 -16   1  18        1.03       -0.32      1.43 o 
 -15   1  18        5.97        4.47      1.53 o 
 -14   1  18        0.83        0.07      1.38 o 
 -13   1  18        1.11       -0.24      1.33 o 
 -12   1  18        0.04       -0.39      1.30 o 
 -11   1  18        0.34        0.33      1.29 o 
 -10   1  18       18.13       19.44      1.33 o 
  -9   1  18        0.00       -0.68      1.04 o 
  -8   1  18       38.83       35.13      1.76 o 
  -7   1  18       14.67       15.05      1.15 o 
  -6   1  18        4.20        4.11      0.91 o 
  -5   1  18       35.79       41.41      1.73 o 
  -4   1  18        3.98        2.50      0.84 o 
  -3   1  18        0.25       -0.07      0.78 o 
  -2   1  18        5.22        3.67      0.84 o 
  -1   1  18        3.00        2.34      0.81 o 
   0   1  18        4.52        2.45      0.80 o 
 -17   2  18        0.08       -1.36      1.36 o 
 -16   2  18        1.46        0.04      1.08 o 
 -15   2  18        8.99        5.23      1.57 o 
 -14   2  18        8.49        8.10      1.20 o 
 -13   2  18       19.95       22.00      1.45 o 
 -12   2  18        0.10       -0.89      0.89 o 
 -11   2  18        0.60       -0.78      0.78 o 
 -10   2  18        4.25        2.35      0.85 o 
  -9   2  18        0.67        1.17      0.75 o 
  -8   2  18        1.47        1.60      0.75 o 
  -7   2  18       26.49       26.76      1.14 o 
  -6   2  18        0.29       -0.66      0.70 o 
  -5   2  18        9.94        9.94      1.12 o 
  -4   2  18        4.03        4.61      0.72 o 
  -3   2  18       18.46       17.52      0.90 o 
  -2   2  18       23.72       21.46      2.04 o 
  -1   2  18        0.00       -0.74      1.89 o 
   0   2  18        2.14        0.62      1.47 o 
 -17   3  18        0.87       -0.46      0.90 o 
 -16   3  18        0.06       -0.84      0.84 o 
 -15   3  18        5.59        4.24      0.92 o 
 -14   3  18       16.07       19.80      1.04 o 
 -13   3  18       29.44       31.32      1.71 o 
 -12   3  18       48.40       48.08      1.72 o 
 -11   3  18        5.95        4.87      0.75 o 
 -10   3  18       16.22       15.16      0.84 o 
  -9   3  18        0.19       -0.51      0.51 o 
  -8   3  18       98.72      108.48      5.22 o 
  -7   3  18       16.67       18.20      1.65 o 
  -6   3  18       22.62       26.88      1.75 o 
  -5   3  18        2.98        2.69      1.24 o 
  -4   3  18        5.10        6.57      1.35 o 
  -3   3  18        1.99        1.65      1.22 o 
  -2   3  18        5.16        6.59      1.35 o 
  -1   3  18        6.10        7.28      1.59 o 
 -16   4  18        5.96        6.72      2.84 o 
 -15   4  18        3.85        2.16      1.67 o 
 -14   4  18        7.39       10.37      1.63 o 
 -13   4  18        0.02        0.87      1.36 o 
 -12   4  18        3.08        2.48      1.29 o 
 -11   4  18        6.98        6.41      1.01 o 
 -10   4  18       33.09       37.83      1.68 o 
  -9   4  18       12.85       12.72      1.18 o 
  -8   4  18        0.77        0.45      0.93 o 
  -7   4  18        1.29        2.51      0.96 o 
  -6   4  18        7.07        8.56      1.07 o 
  -5   4  18        7.91        7.76      1.33 o 
  -4   4  18        2.94        3.39      1.25 o 
  -3   4  18       10.58       10.54      1.46 o 
  -2   4  18        0.21       -0.84      1.28 o 
  -1   4  18       12.42       15.54      2.18 o 
 -15   5  18       11.85       13.50      4.49 o 
 -14   5  18        2.80        1.56      1.57 o 
 -13   5  18        4.96        6.12      1.52 o 
 -12   5  18       19.62       25.47      1.99 o 
 -11   5  18        0.09       -1.28      1.28 o 
 -10   5  18       11.98       14.47      1.76 o 
  -9   5  18       12.22       17.84      1.85 o 
  -8   5  18        0.55        0.72      1.36 o 
  -7   5  18        0.95       -0.18      1.35 o 
  -6   5  18        0.20        0.22      0.55 o 
  -5   5  18        5.95        3.29      0.92 o 
  -4   5  18        9.38        9.08      0.90 o 
  -3   5  18        0.39        1.28      0.85 o 
 -13   6  18        0.20       -1.91      2.20 o 
 -12   6  18        4.03        4.09      3.80 o 
 -11   6  18        2.55       -1.51      1.91 o 
 -10   6  18        0.04       -1.77      1.77 o 
  -9   6  18        0.50       -1.79      1.79 o 
  -8   6  18        2.82       -0.71      1.55 o 
  -7   6  18        0.23       -0.06      1.29 o 
  -6   6  18        0.26       -1.74      1.74 o 
  -5   6  18        0.02        2.24      1.43 o 
  -4   6  18        0.55       -0.75      1.61 o 
 -17   1  19        1.10       -1.37      1.48 o 
 -16   1  19        0.15       -1.42      1.42 o 
 -15   1  19        2.27        1.19      1.67 o 
 -14   1  19        4.65        6.38      1.64 o 
 -13   1  19        3.02        3.49      1.76 o 
 -12   1  19        1.23        0.24      1.37 o 
 -11   1  19        0.48       -1.28      1.28 o 
 -10   1  19        1.84        0.33      1.35 o 
  -9   1  19        1.66       -1.15      1.63 o 
  -8   1  19        5.49        5.37      1.47 o 
  -7   1  19        7.76        9.36      1.20 o 
  -6   1  19        3.39        3.17      1.05 o 
  -5   1  19        1.19        0.67      0.82 o 
  -4   1  19        2.04        0.03      0.78 o 
  -3   1  19        2.59        1.01      0.81 o 
  -2   1  19        0.00       -0.75      0.75 o 
 -16   2  19        1.89       -1.42      1.42 o 
 -15   2  19        0.01       -0.57      1.09 o 
 -14   2  19        0.15       -0.92      1.27 o 
 -13   2  19        3.61        5.16      1.13 o 
 -12   2  19        1.10       -0.39      0.87 o 
 -11   2  19       18.70       19.19      1.28 o 
 -10   2  19       34.63       33.39      1.58 o 
  -9   2  19       51.53       50.90      1.84 o 
  -8   2  19        0.06       -0.77      0.77 o 
  -7   2  19       45.38       49.79      1.59 o 
  -6   2  19        9.78        9.11      0.91 o 
  -5   2  19       18.63       20.63      1.06 o 
  -4   2  19       10.37       10.12      1.12 o 
  -3   2  19        0.01        0.38      1.46 o 
  -2   2  19        2.03        0.63      1.51 o 
 -16   3  19        7.22        7.43      1.06 o 
 -15   3  19        3.05        2.99      1.02 o 
 -14   3  19       16.27       15.14      0.94 o 
 -13   3  19        3.41        3.51      0.74 o 
 -12   3  19       19.30       20.56      1.01 o 
 -11   3  19        5.53        4.54      0.98 o 
 -10   3  19        0.00       -0.74      0.74 o 
  -9   3  19        0.19       -1.19      1.19 o 
  -8   3  19        2.01        0.92      1.33 o 
  -7   3  19        1.10        3.29      1.31 o 
  -6   3  19       13.05       12.64      1.53 o 
  -5   3  19       19.53       20.22      1.68 o 
  -4   3  19       14.26       14.82      1.56 o 
  -3   3  19        0.32       -0.83      1.18 o 
 -15   4  19        0.27       -0.05      2.19 o 
 -14   4  19       28.30       30.53      2.39 o 
 -13   4  19       44.22       48.71      2.40 o 
 -12   4  19        0.10       -1.25      1.25 o 
 -11   4  19        2.59        2.58      0.94 o 
 -10   4  19        2.17        1.49      0.99 o 
  -9   4  19        0.00        0.72      0.93 o 
  -8   4  19        0.16       -0.73      1.03 o 
  -7   4  19       12.48       13.24      1.44 o 
  -6   4  19        1.74        2.31      1.23 o 
  -5   4  19        0.59        1.09      1.33 o 
  -4   4  19        0.85       -0.70      1.23 o 
 -13   5  19        0.39        0.17      1.58 o 
 -12   5  19        0.01        1.74      1.60 o 
 -11   5  19        0.52        1.19      2.18 o 
 -10   5  19        0.91        2.33      1.63 o 
  -9   5  19       12.84       17.41      2.13 o 
  -8   5  19        0.54       -0.72      1.55 o 
  -7   5  19        0.03       -1.56      1.56 o 
  -6   5  19        0.73        1.27      1.74 o 
 -15   0  20        6.70        8.68      2.51 o 
 -14   0  20       20.75       25.08      2.98 o 
 -13   0  20        0.23       -1.84      2.05 o 
 -12   0  20       23.91       25.78      5.44 o 
 -11   0  20        5.14        6.09      2.31 o 
 -10   0  20        2.88        2.67      2.14 o 
  -9   0  20        3.67        0.96      2.06 o 
  -8   0  20       11.97       11.35      2.45 o 
  -7   0  20        3.75        6.80      2.30 o 
  -6   0  20       46.31       58.47      6.00 o 
  -5   0  20        0.10       -1.96      1.96 o 
  -4   0  20        4.11        2.23      2.13 o 
 -15   1  20        5.25        4.54      1.67 o 
 -14   1  20        5.25        3.20      1.55 o 
 -13   1  20        1.22        1.18      1.51 o 
 -12   1  20       13.32       12.64      1.79 o 
 -11   1  20       11.21        9.78      1.77 o 
 -10   1  20        0.03       -0.31      1.40 o 
  -9   1  20        2.91       -0.91      2.22 o 
  -8   1  20        0.00       -0.82      0.97 o 
  -7   1  20        0.05       -0.73      0.97 o 
  -6   1  20        3.23        2.87      0.90 o 
  -5   1  20        0.29       -0.25      0.82 o 
  -4   1  20       16.42       16.86      2.30 o 
 -14   2  20        6.38        4.34      1.18 o 
 -13   2  20       12.23       10.68      1.48 o 
 -12   2  20        1.82        1.53      0.90 o 
 -11   2  20        0.34       -0.79      0.79 o 
 -10   2  20        1.43        1.77      0.83 o 
  -9   2  20        2.97        3.24      0.82 o 
  -8   2  20        1.52        0.87      0.77 o 
  -7   2  20        3.36        1.84      0.71 o 
  -6   2  20        2.23        0.82      0.92 o 
  -5   2  20        0.04        0.42      1.52 o 
 -13   3  20        1.17        1.32      0.50 o 
 -12   3  20        5.28        4.08      1.28 o 
 -11   3  20        1.09        0.82      1.21 o 
 -10   3  20        2.21        1.60      1.35 o 
  -9   3  20        0.11       -1.77      2.16 o 
  -8   3  20        7.26        6.21      1.67 o 
  -7   3  20        0.19       -1.31      1.31 o 
  -6   3  20        4.77        4.81      1.55 o 
 -11   4  20        3.92        2.93      0.92 o 
 -10   4  20        0.36       -0.22      0.93 o 
  -9   4  20        0.56        0.31      1.12 o 
  -8   4  20        1.05        0.23      1.35 o 
 -11   1  21        9.33       10.14      1.72 o 
 -10   1  21        1.70       -0.79      1.03 o 
  -9   1  21        0.72        0.59      1.16 o 
                                                 
